# Supplementary material for: Simple model systems reveal conserved mechanisms of Alzheimer’s disease and related tauopathies
Source: Mol Neurodegener. 2023 Nov 10;18:82. doi: 10.1186/s13024-023-00664-x (PMC10638731; doi:10.1186/s13024-023-00664-x)
Supplement: Supplementary file 1 — Additional file 1: Table S1. Genetic modifiers of AD identified in S. cerevisiae models. Table S2. Genetic modifiers of AD identified in C. elegans models. Table S3. Genetic modifiers of AD identified in Drosophila models. Table S4. Human orthologs of genetic modifiers identified in Aβ models. Human orthologs of S. cerevisiae genes were retrieved from the Saccharomyces Genome Database (SGD) YeastMine online tool. Orthologs of C. elegans genes were queried from the OrthoList2 online tool. Orthologs of Drosophila genes were obtained from FlyBase. AD genes identified from GWAS studies are highlighted in red. Table S5. Human orthologs of genetic modifiers identified in Tau models. Orthologs of S. cerevisiae genes were retrieved from the SGD YeastMine online tool. Orthologs of C. elegans genes were queried from the OrthoList2 online tool. Orthologs of Drosophila genes were obtained from FlyBase. AD genes identified from GWAS studies are highlighted in red. Table S6. Functional classes enrichment of Aβ modifiers identified in S. cerevisiae models analyzed using FunSpec. Gene list was queried to multiple yeast databases including GO Molecular Function, GO Biological Process, GO Cellular Component, MIPS Functional Classification, MIPS Phenotypes, MIPS Subcellular Localization, MIPS Protein Complexes using FunSpec. Table S7. Cellular pathways and processes linked to Tau modifiers. GO analysis of Tau modifiers identified in S. cerevisiae models was performed using FunSpec. Tau modifiers identified in C.elegansmodels were analyzed using the WormCat online tool. Tau modifiers identified in Drosophila models were grouped using the GLAD database. Table S8. Functional annotation and enrichment of Aβ modifiers identified in C. elegans models analyzed using WormCat. Gene list were input to WormCat using default settings for analyzation. Promoting genes indicated that deletion/reduction suppresses AD phenotypes and/or overexpression enhances AD phenotypes. Preventing genes indicated [file 13024_2023_664_MOESM1_ESM.xlsx]

## Sheet: S1 Yeast
Systematic name	Gene	Human	Model	Screen	Effect	Reference
YMR056C	AAC1	SLC25A4/SLC25A5	Aβ42 directed to the secretory pathway	Deletion+temperature sensitive mutants	Suppressor	Chen et al., 2020
YNL141W	AAH1	ADA	Aβ42 directed to the secretory pathway	Deletion+temperature sensitive mutants	Suppressor	Chen et al., 2020
YCR088W	ABP1	DBNL	Aβ42 directed to the secretory pathway	Deletion+temperature sensitive mutants	Enhancer	Chen et al., 2020
YCR088W	ABP1	DBNL	α-Aβ42-GFP transport to the plasma membrane	Euroscarf Yeast deletion collection	Suppressor	Fruhmann et al., 2018
YFL039C	ACT1	ACAT1	Aβ42 directed to the secretory pathway	Deletion+temperature sensitive mutants	Suppressor	Chen et al., 2020
YDR448W	ADA2	TADA2A/TADA2B	α-Aβ42-GFP transport to the plasma membrane	Euroscarf Yeast deletion collection	Suppressor	Fruhmann et al., 2018
YNL220W	ADE12	ADSSL1	ER targeting signal fused to Aβ42	Overexpression library	Suppressor	Treusch et al., 2011
YGR061C	ADE6	PFAS	Aβ42 directed to the secretory pathway	Deletion+temperature sensitive mutants	Suppressor	Chen et al., 2020
YOL086C	ADH1	/	Aβ42 directed to the secretory pathway	Deletion+temperature sensitive mutants	Suppressor	Chen et al., 2020
YMR318C	ADH6	ZADH2	α-Aβ42-GFP transport to the plasma membrane	Euroscarf Yeast deletion collection	Suppressor	Fruhmann et al., 2018
YEL052W	AFG1	AFG1L	Aβ42 directed to the secretory pathway	Deletion+temperature sensitive mutants	Suppressor	Chen et al., 2020
YPR021C	AGC1	SLC25A13	Aβ42 directed to the secretory pathway	Deletion+temperature sensitive mutants	Enhancer	Chen et al., 2020
YNR074C	AIF1	AIFM2	α-Aβ42-GFP transport to the plasma membrane	Euroscarf Yeast deletion collection	Suppressor	Fruhmann et al., 2018
YJL046W	AIM22	LIPT1	Aβ42 directed to the secretory pathway	Deletion+temperature sensitive mutants	Suppressor	Chen et al., 2020
YJR100C	AIM25	PLSCR1	α-Aβ42-GFP transport to the plasma membrane	Euroscarf Yeast deletion collection	Suppressor	Fruhmann et al., 2018
YBR194W	AIM4	/	Aβ42 directed to the secretory pathway	Deletion+temperature sensitive mutants	Suppressor	Chen et al., 2020
YMR170C	ALD2	ALDH1A1/ALDH1A2/ALDH1A3	α-Aβ42-GFP transport to the plasma membrane	Euroscarf Yeast deletion collection	Suppressor	Fruhmann et al., 2018
YMR169C	ALD3	ALDH1A1/ALDH1A2/ALDH1A3	α-Aβ42-GFP transport to the plasma membrane	Euroscarf Yeast deletion collection	Suppressor	Fruhmann et al., 2018
YBR110W	ALG1	ALG1/ALGL1	Aβ42 directed to the secretory pathway	Deletion+temperature sensitive mutants	Suppressor	Chen et al., 2020
YBR070C	ALG14	ALG14	Aβ42 directed to the secretory pathway	Deletion+temperature sensitive mutants	Suppressor	Chen et al., 2020
YGL065C	ALG2	ALG2	Aβ42 directed to the secretory pathway	Deletion+temperature sensitive mutants	Suppressor	Chen et al., 2020
YBL009W	ALK2	HASPIN	Aβ42 directed to the secretory pathway	Deletion+temperature sensitive mutants	Suppressor	Chen et al., 2020
YDL008W	APC11	ANAPC11	Aβ42 directed to the secretory pathway	Deletion+temperature sensitive mutants	Enhancer	Chen et al., 2020
YOR249C	APC5	ANAPC5	Aβ42 directed to the secretory pathway	Deletion+temperature sensitive mutants	Suppressor	Chen et al., 2020
YKL158W	APE2	NPEPPS	Aβ42 directed to the secretory pathway	Deletion+temperature sensitive mutants	Enhancer	Chen et al., 2020
YKL157W	APE2	NPEPPS	α-Aβ42-GFP transport to the plasma membrane	Euroscarf Yeast deletion collection	Suppressor	Fruhmann et al., 2018
YNL077W	APJ1	DNAJA1	Aβ42 directed to the secretory pathway	Deletion+temperature sensitive mutants	Enhancer	Chen et al., 2020
YIL040W	APQ12	/	Aβ42 directed to the secretory pathway	Deletion+temperature sensitive mutants	Suppressor	Chen et al., 2020
YNR035C	ARC35	ARPC2	Aβ42 directed to the secretory pathway	Deletion+temperature sensitive mutants	Enhancer	Chen et al., 2020
YDL137W	ARF2	ARF1	α-Aβ42-GFP transport to the plasma membrane	Euroscarf Yeast deletion collection	Suppressor	Fruhmann et al., 2018
YDR173C	ARG82	IP6K1/IP6K2/IP6K3	Aβ42 directed to the secretory pathway	Deletion+temperature sensitive mutants	Enhancer	Chen et al., 2020
YBR164C	ARL1	ARL1	Aβ42 directed to the secretory pathway	Deletion+temperature sensitive mutants	Enhancer	Chen et al., 2020
YPL051W	ARL3	ARFRP1	Aβ42 directed to the secretory pathway	Deletion+temperature sensitive mutants	Enhancer	Chen et al., 2020
YJR065C	ARP3	ACTR3/ACTR3B/ACTR3C	Aβ42 directed to the secretory pathway	Deletion+temperature sensitive mutants	Enhancer	Chen et al., 2020
YJL081C	ARP4	ACTL6A/ACTL6B	Aβ42 directed to the secretory pathway	Deletion+temperature sensitive mutants	Enhancer	Chen et al., 2020
YPR034W	ARP7	ACTL6A/ACTL6B	Aβ42 directed to the secretory pathway	Deletion+temperature sensitive mutants	Suppressor	Chen et al., 2020
YMR033W	ARP9	ACTL8	Aβ42 directed to the secretory pathway	Deletion+temperature sensitive mutants	Suppressor	Chen et al., 2020
YPR200C	ARR2	/	Aβ42 directed to the secretory pathway	Deletion+temperature sensitive mutants	Suppressor	Chen et al., 2020
YMR116C	ASC1	RACK1	Aβ42 directed to the secretory pathway	Deletion+temperature sensitive mutants	Suppressor	Chen et al., 2020
YJL115W	ASF1	ASF1A/ASF1B	Aβ42 directed to the secretory pathway	Deletion+temperature sensitive mutants	Suppressor	Chen et al., 2020
YKL052C	ASK1	/	Aβ42 directed to the secretory pathway	Deletion+temperature sensitive mutants	Enhancer	Chen et al., 2020
YBL069W	AST1	RTN4IP1	Aβ42 directed to the secretory pathway	Deletion+temperature sensitive mutants	Suppressor	Chen et al., 2020
YER101C	AST2	RTN4IP1	Aβ42 directed to the secretory pathway	Deletion+temperature sensitive mutants	Enhancer	Chen et al., 2020
YDR184C	ATC1	/	Aβ42 directed to the secretory pathway	Deletion+temperature sensitive mutants	Suppressor	Chen et al., 2020
YGL180W	ATG1	ULK3	α-Aβ42-GFP transport to the plasma membrane	Euroscarf Yeast deletion collection	Suppressor	Fruhmann et al., 2018
YBR217W	ATG12	ATG12	Aβ42 directed to the secretory pathway	Deletion+temperature sensitive mutants	Suppressor	Chen et al., 2020
YBR128C	ATG14	/	Aβ42 directed to the secretory pathway	Deletion+temperature sensitive mutants	Suppressor	Chen et al., 2020
YFR021W	ATG18	WIPI1/WIPI2	Aβ42 directed to the secretory pathway	Deletion+temperature sensitive mutants	Suppressor	Chen et al., 2020
YNL242W	ATG2	ATG2A/ATG2B	α-Aβ42-GFP transport to the plasma membrane	Euroscarf Yeast deletion collection	Suppressor	Fruhmann et al., 2018
YDL113C	ATG20	/	α-Aβ42-GFP transport to the plasma membrane	Euroscarf Yeast deletion collection	Suppressor	Fruhmann et al., 2018
YDR384C	ATO3	/	α-Aβ42-GFP transport to the plasma membrane	Euroscarf Yeast deletion collection	Suppressor	Fruhmann et al., 2018
YNL315C	ATP11	ATPAF1	Aβ42 directed to the secretory pathway	Deletion+temperature sensitive mutants	Suppressor	Chen et al., 2020
YML081C-A	ATP18	/	Aβ42 directed to the secretory pathway	Deletion+temperature sensitive mutants	Suppressor	Chen et al., 2020
YKR099W	BAS1	MYB	Aβ42 directed to the secretory pathway	Deletion+temperature sensitive mutants	Suppressor	Chen et al., 2020
YDL070W	BDF2	BRD2/BRD3	α-Aβ42-GFP transport to the plasma membrane	Euroscarf Yeast deletion collection	Suppressor	Fruhmann et al., 2018
YBR200W	BEM1	NOXO1/SH3PXD2B	Aβ42 directed to the secretory pathway	Deletion+temperature sensitive mutants	Enhancer	Chen et al., 2020
YER155C	BEM2	ARHGAP12	α-Aβ42-GFP transport to the plasma membrane	Euroscarf Yeast deletion collection	Enhancer	Fruhmann et al., 2018
YPL161C	BEM4	RAP1GDS1	Aβ42 directed to the secretory pathway	Deletion+temperature sensitive mutants	Enhancer	Chen et al., 2020
YKR068C	BET3	TRAPPC3/TRAPPC3L	Aβ42 directed to the secretory pathway	Deletion+temperature sensitive mutants	Enhancer	Chen et al., 2020
YML077W	BET5	TRAPPC1	Aβ42 directed to the secretory pathway	Deletion+temperature sensitive mutants	Suppressor	Chen et al., 2020
YDR299W	BFR2	AATF	Aβ42 directed to the secretory pathway	Deletion+temperature sensitive mutants	Enhancer	Chen et al., 2020
YHR101C	BIG1	/	Aβ42 directed to the secretory pathway	Deletion+temperature sensitive mutants	Enhancer	Chen et al., 2020
YER177W	BMH1	YWHAE	Aβ42 directed to the secretory pathway	Deletion+temperature sensitive mutants	Enhancer	Chen et al., 2020
YDR099W	BMH2	YWHAE	Aβ42 directed to the secretory pathway	Deletion+temperature sensitive mutants	Enhancer	Chen et al., 2020
YNL042W	BOP3	/	ER targeting signal fused to Aβ42	Overexpression library	Enhancer	Treusch et al., 2011
YLR078C	BOS1	GOSR2	Aβ42 directed to the secretory pathway	Deletion+temperature sensitive mutants	Enhancer	Chen et al., 2020
YNR051C	BRE5	G3BP1	Aβ42 directed to the secretory pathway	Deletion+temperature sensitive mutants	Enhancer	Chen et al., 2020
YGR188C	BUB1	BUB1/BUB1B	Aβ42 directed to the secretory pathway	Deletion+temperature sensitive mutants	Enhancer	Chen et al., 2020
YOR026W	BUB3	BUB3	Aβ42 directed to the secretory pathway	Deletion+temperature sensitive mutants	Suppressor	Chen et al., 2020
YJL188C	BUD19	/	Aβ42 directed to the secretory pathway	Deletion+temperature sensitive mutants	Enhancer	Chen et al., 2020
YCR063W	BUD31	BUD31	Aβ42 directed to the secretory pathway	Deletion+temperature sensitive mutants	Enhancer	Chen et al., 2020
YLR319C	BUD6	/	Aβ42 directed to the secretory pathway	Deletion+temperature sensitive mutants	Suppressor	Chen et al., 2020
YKL005C	BYE1	DIDO1	Aβ42 directed to the secretory pathway	Deletion+temperature sensitive mutants	Suppressor	Chen et al., 2020
YKL088W	CAB3	PPCDC	Aβ42 directed to the secretory pathway	Deletion+temperature sensitive mutants	Suppressor	Chen et al., 2020
YGR277C	CAB4	COASY	Aβ42 directed to the secretory pathway	Deletion+temperature sensitive mutants	Suppressor	Chen et al., 2020
YDR196C	CAB5	DCAKD	Aβ42 directed to the secretory pathway	Deletion+temperature sensitive mutants	Suppressor	Chen et al., 2020
YML102W	CAC2	CHAF1B	Aβ42 directed to the secretory pathway	Deletion+temperature sensitive mutants	Suppressor	Chen et al., 2020
YNL278W	CAF120	/	α-Aβ42-GFP transport to the plasma membrane	Euroscarf Yeast deletion collection	Suppressor	Fruhmann et al., 2018
YOR125C	CAT5	COQ7	Aβ42 directed to the secretory pathway	Deletion+temperature sensitive mutants	Suppressor	Chen et al., 2020
YPL178W	CBC2	NCBP2	α-Aβ42-GFP transport to the plasma membrane	Euroscarf Yeast deletion collection	Suppressor	Fruhmann et al., 2018
YJR060W	CBF1	USF1	Aβ42 directed to the secretory pathway	Deletion+temperature sensitive mutants	Enhancer	Chen et al., 2020
YGR140W	CBF2	/	Aβ42 directed to the secretory pathway	Deletion+temperature sensitive mutants	Suppressor	Chen et al., 2020
YGR217W	CCH1	CACNA1C/CACNA1D	Aβ42 directed to the secretory pathway	Deletion+temperature sensitive mutants	Enhancer	Chen et al., 2020
YAL021C	CCR4	CNOT6L	α-Aβ42-GFP transport to the plasma membrane	Euroscarf Yeast deletion collection	Enhancer	Fruhmann et al., 2018
YDL143W	CCT4	CCT4	Aβ42 directed to the secretory pathway	Deletion+temperature sensitive mutants	Suppressor	Chen et al., 2020
YJR064W	CCT5	CCT5	Aβ42 directed to the secretory pathway	Deletion+temperature sensitive mutants	Enhancer	Chen et al., 2020
YLR110C	CCW12	/	Aβ42 directed to the secretory pathway	Deletion+temperature sensitive mutants	Enhancer	Chen et al., 2020
YBR131W	CCZ1	/	Aβ42 directed to the secretory pathway	Deletion+temperature sensitive mutants	Suppressor	Chen et al., 2020
YDR182W	CDC1	MPPE1	Aβ42 directed to the secretory pathway	Deletion+temperature sensitive mutants	Enhancer	Chen et al., 2020
YCR002C	CDC10	SEPTIN12/SEPTIN3/SEPTIN9	Aβ42 directed to the secretory pathway	Deletion+temperature sensitive mutants	Suppressor	Chen et al., 2020
YJR076C	CDC11	SEPTIN12/SEPTIN2/SEPTIN3	Aβ42 directed to the secretory pathway	Deletion+temperature sensitive mutants	Suppressor	Chen et al., 2020
YHR107C	CDC12	SEPTIN10/SEPTIN11/SEPTIN2/SEPTIN6/SEPTIN8	Aβ42 directed to the secretory pathway	Deletion+temperature sensitive mutants	Suppressor	Chen et al., 2020
YFR028C	CDC14	CDC14A/CDC14B/CDC14C	Aβ42 directed to the secretory pathway	Deletion+temperature sensitive mutants	Suppressor	Chen et al., 2020
YOR074C	CDC21	TYMS	Aβ42 directed to the secretory pathway	Deletion+temperature sensitive mutants	Enhancer	Chen et al., 2020
YHR166C	CDC23	CDC23	Aβ42 directed to the secretory pathway	Deletion+temperature sensitive mutants	Suppressor	Chen et al., 2020
YAL041W	CDC24	ARHGEF4	Aβ42 directed to the secretory pathway	Deletion+temperature sensitive mutants	Suppressor	Chen et al., 2020
YBR160W	CDC28	CDK1/CDK2/CDK3	Aβ42 directed to the secretory pathway	Deletion+temperature sensitive mutants	Suppressor	Chen et al., 2020
YLR314C	CDC3	SEPTIN1/SEPTIN2	Aβ42 directed to the secretory pathway	Deletion+temperature sensitive mutants	Suppressor	Chen et al., 2020
YOL139C	CDC33	EIF4E/EIF4E1B	Aβ42 directed to the secretory pathway	Deletion+temperature sensitive mutants	Enhancer	Chen et al., 2020
YDR168W	CDC37	CDC37	Aβ42 directed to the secretory pathway	Deletion+temperature sensitive mutants	Suppressor	Chen et al., 2020
YFL009W	CDC4	BRTC/FBXW7	Aβ42 directed to the secretory pathway	Deletion+temperature sensitive mutants	Suppressor	Chen et al., 2020
YLR229C	CDC42	CDC42/RHOJ/RHOQ	Aβ42 directed to the secretory pathway	Deletion+temperature sensitive mutants	Suppressor	Chen et al., 2020
YLR103C	CDC45	CDC45	Aβ42 directed to the secretory pathway	Deletion+temperature sensitive mutants	Suppressor	Chen et al., 2020
YDL126C	CDC48	VCP	Aβ42 directed to the secretory pathway	Deletion+temperature sensitive mutants	Enhancer	Chen et al., 2020
YDL132W	CDC53	CUL1/CUL2	Aβ42 directed to the secretory pathway	Deletion+temperature sensitive mutants	Suppressor	Chen et al., 2020
YPL160W	CDC60	LARS1	Aβ42 directed to the secretory pathway	Deletion+temperature sensitive mutants	Enhancer	Chen et al., 2020
YBR029C	CDS1	CDS1/CDS2	Aβ42 directed to the secretory pathway	Deletion+temperature sensitive mutants	Enhancer	Chen et al., 2020
YMR213W	CEF1	CDC5L	Aβ42 directed to the secretory pathway	Deletion+temperature sensitive mutants	Enhancer	Chen et al., 2020
YGL130W	CEG1	RNGTT	Aβ42 directed to the secretory pathway	Deletion+temperature sensitive mutants	Suppressor	Chen et al., 2020
YER061C	CEM1	OXSM	Aβ42 directed to the secretory pathway	Deletion+temperature sensitive mutants	Suppressor	Chen et al., 2020
YMR168C	CEP3	/	Aβ42 directed to the secretory pathway	Deletion+temperature sensitive mutants	Suppressor	Chen et al., 2020
YPL228W	CET1	/	Aβ42 directed to the secretory pathway	Deletion+temperature sensitive mutants	Suppressor	Chen et al., 2020
YLR115W	CFT2	CPSF2	Aβ42 directed to the secretory pathway	Deletion+temperature sensitive mutants	Suppressor	Chen et al., 2020
YER164W	CHD1	CHD1/CHD2	Aβ42 directed to the secretory pathway	Deletion+temperature sensitive mutants	Enhancer	Chen et al., 2020
YBR274W	CHK1	CHEK1	Aβ42 directed to the secretory pathway	Deletion+temperature sensitive mutants	Enhancer	Chen et al., 2020
YJL049W	CHM7	CHMP7	Aβ42 directed to the secretory pathway	Deletion+temperature sensitive mutants	Enhancer	Chen et al., 2020
YLR330W	CHS5	/	Aβ42 directed to the secretory pathway	Deletion+temperature sensitive mutants	Enhancer	Chen et al., 2020
YHR122W	CIA2	CIAO2B	Aβ42 directed to the secretory pathway	Deletion+temperature sensitive mutants	Suppressor	Chen et al., 2020
YHR052W	CIC1	RSL1D1	Aβ42 directed to the secretory pathway	Deletion+temperature sensitive mutants	Enhancer	Chen et al., 2020
YEL061C	CIN8	KIF11/KIF3A	Aβ42 directed to the secretory pathway	Deletion+temperature sensitive mutants	Enhancer	Chen et al., 2020
YGL019W	CKB1	CSNK2B	Aβ42 directed to the secretory pathway	Deletion+temperature sensitive mutants	Suppressor	Chen et al., 2020
YOR039W	CKB2	CSNK2B	Aβ42 directed to the secretory pathway	Deletion+temperature sensitive mutants	Suppressor	Chen et al., 2020
YLR133W	CKI1	CHKA/CHKB	Aβ42 directed to the secretory pathway	Deletion+temperature sensitive mutants	Suppressor	Chen et al., 2020
YBR135W	CKS1	CKS2	Aβ42 directed to the secretory pathway	Deletion+temperature sensitive mutants	Enhancer	Chen et al., 2020
YDL155W	CLB3	CCNB1	α-Aβ42-GFP transport to the plasma membrane	Euroscarf Yeast deletion collection	Suppressor	Fruhmann et al., 2018
YMR199W	CLN1	CCNA1/CCNA2	α-Aβ42-GFP transport to the plasma membrane	Euroscarf Yeast deletion collection	Suppressor	Fruhmann et al., 2018
YAL040C	CLN3	CCNA1/CCNA2/CCNJ/CCNJL/CCNO	Aβ42 directed to the secretory pathway	Deletion+temperature sensitive mutants	Suppressor	Chen et al., 2020
YBR109C	CMD1	CALM1	Aβ42 directed to the secretory pathway	Deletion+temperature sensitive mutants	Enhancer	Chen et al., 2020
YDL156W	CMR1	WDR76	Aβ42 directed to the secretory pathway	Deletion+temperature sensitive mutants	Suppressor	Chen et al., 2020
YAL058W	CNE1	CANX	Aβ42 directed to the secretory pathway	Deletion+temperature sensitive mutants	Enhancer	Chen et al., 2020
YLR218C	COA4	COA4	Aβ42 directed to the secretory pathway	Deletion+temperature sensitive mutants	Suppressor	Chen et al., 2020
YNL051W	COG5	COG5	Aβ42 directed to the secretory pathway	Deletion+temperature sensitive mutants	Enhancer	Chen et al., 2020
YNL041C	COG6	COG6	Aβ42 directed to the secretory pathway	Deletion+temperature sensitive mutants	Enhancer	Chen et al., 2020
YGL005C	COG7	/	Aβ42 directed to the secretory pathway	Deletion+temperature sensitive mutants	Enhancer	Chen et al., 2020
YML071C	COG8	COG8	Aβ42 directed to the secretory pathway	Deletion+temperature sensitive mutants	Enhancer	Chen et al., 2020
YNL336W	COS1	/	Aβ42 directed to the secretory pathway	Deletion+temperature sensitive mutants	Suppressor	Chen et al., 2020
YLL009C	COX17	COX17	Aβ42 directed to the secretory pathway	Deletion+temperature sensitive mutants	Suppressor	Chen et al., 2020
YOR303W	CPA1	/	α-Aβ42-GFP transport to the plasma membrane	Euroscarf Yeast deletion collection	Suppressor	Fruhmann et al., 2018
YLR216C	CPR6	PPID	Aβ42 directed to the secretory pathway	Deletion+temperature sensitive mutants	Suppressor	Chen et al., 2020
YJL172W	CPS1	PM20D1	α-Aβ42-GFP transport to the plasma membrane	Euroscarf Yeast deletion collection	Suppressor	Fruhmann et al., 2018
YNL130C	CPT1	CHPT1/SELENOI	Aβ42 directed to the secretory pathway	Deletion+temperature sensitive mutants	Suppressor	Chen et al., 2020
YGR218W	CRM1	XPO1	Aβ42 directed to the secretory pathway	Deletion+temperature sensitive mutants	Enhancer	Chen et al., 2020
YGR218W	CRM1	XPO1	ER targeting signal fused to Aβ42	Overexpression library	Suppressor	Treusch et al., 2011
YNL027W	CRZ1	KLF10/PATZ1/SCRT1/SCRT2/SNAI2/SNAI3/SP3/ZNF143/ZNF281	Aβ42 directed to the secretory pathway	Deletion+temperature sensitive mutants	Enhancer	Chen et al., 2020
YLR241W	CSC1	TMEM63A/TMEM63B/TMEM63C	Aβ42 directed to the secretory pathway	Deletion+temperature sensitive mutants	Suppressor	Chen et al., 2020
YKL049C	CSE4	CENPA	Aβ42 directed to the secretory pathway	Deletion+temperature sensitive mutants	Suppressor	Chen et al., 2020
YLR087C	CSF1	KIAA1109	Aβ42 directed to the secretory pathway	Deletion+temperature sensitive mutants	Suppressor	Chen et al., 2020
YBR036C	CSG2	/	Aβ42 directed to the secretory pathway	Deletion+temperature sensitive mutants	Enhancer	Chen et al., 2020
YPL200W	CSM4	/	α-Aβ42-GFP transport to the plasma membrane	Euroscarf Yeast deletion collection	Suppressor	Fruhmann et al., 2018
YIL036W	CST6	ATF2/CREB5	Aβ42 directed to the secretory pathway	Deletion+temperature sensitive mutants	Suppressor	Chen et al., 2020
YMR094W	CTF13	/	Aβ42 directed to the secretory pathway	Deletion+temperature sensitive mutants	Suppressor	Chen et al., 2020
YHR191C	CTF8	/	Aβ42 directed to the secretory pathway	Deletion+temperature sensitive mutants	Suppressor	Chen et al., 2020
YMR264W	CUE1	/	Aβ42 directed to the secretory pathway	Deletion+temperature sensitive mutants	Enhancer	Chen et al., 2020
YGL110C	CUE3	/	Aβ42 directed to the secretory pathway	Deletion+temperature sensitive mutants	Enhancer	Chen et al., 2020
YML101C	CUE4	/	Aβ42 directed to the secretory pathway	Deletion+temperature sensitive mutants	Suppressor	Chen et al., 2020
YGR003W	CUL3	CUL3	α-Aβ42-GFP transport to the plasma membrane	Euroscarf Yeast deletion collection	Suppressor	Fruhmann et al., 2018
YPL177C	CUP9	PKNOX2/TGIF1	Aβ42 directed to the secretory pathway	Deletion+temperature sensitive mutants	Enhancer	Chen et al., 2020
YPR158W	CUR1	/	α-Aβ42-GFP transport to the plasma membrane	Euroscarf Yeast deletion collection	Suppressor	Fruhmann et al., 2018
YMR160W	CVM1	/	α-Aβ42-GFP transport to the plasma membrane	Euroscarf Yeast deletion collection	Suppressor	Fruhmann et al., 2018
YGR278W	CWC22	CWC22	Aβ42 directed to the secretory pathway	Deletion+temperature sensitive mutants	Enhancer	Chen et al., 2020
YGL027C	CWH41	MOGS	Aβ42 directed to the secretory pathway	Deletion+temperature sensitive mutants	Enhancer	Chen et al., 2020
YOR037W	CYC2	CYB5RL	Aβ42 directed to the secretory pathway	Deletion+temperature sensitive mutants	Suppressor	Chen et al., 2020
YKL087C	CYT2	HCCS	Aβ42 directed to the secretory pathway	Deletion+temperature sensitive mutants	Suppressor	Chen et al., 2020
YIR023W	DAL81	/	Aβ42 directed to the secretory pathway	Deletion+temperature sensitive mutants	Enhancer	Chen et al., 2020
YGR113W	DAM1	/	Aβ42 directed to the secretory pathway	Deletion+temperature sensitive mutants	Enhancer	Chen et al., 2020
YGR092W	DBF2	LATS1/LATS2	Aβ42 directed to the secretory pathway	Deletion+temperature sensitive mutants	Suppressor	Chen et al., 2020
YDR052C	DBF4	DBF4/DBF4B	Aβ42 directed to the secretory pathway	Deletion+temperature sensitive mutants	Suppressor	Chen et al., 2020
YCL016C	DCC1	DSCC1	Aβ42 directed to the secretory pathway	Deletion+temperature sensitive mutants	Suppressor	Chen et al., 2020
YLR128W	DCN1	DCUN1D1/DCUN1D2	Aβ42 directed to the secretory pathway	Deletion+temperature sensitive mutants	Enhancer	Chen et al., 2020
YNL118C	DCP2	DCP2	Aβ42 directed to the secretory pathway	Deletion+temperature sensitive mutants	Suppressor	Chen et al., 2020
YOR204W	DED1	DDX3X/DDX3Y	Aβ42 directed to the secretory pathway	Deletion+temperature sensitive mutants	Suppressor	Chen et al., 2020
YHR019C	DED81	NARS1	Aβ42 directed to the secretory pathway	Deletion+temperature sensitive mutants	Suppressor	Chen et al., 2020
YFL001W	DEG1	PUS3	α-Aβ42-GFP transport to the plasma membrane	Euroscarf Yeast deletion collection	Suppressor	Fruhmann et al., 2018
YAL013W	DEP1	BRMS1/BRMS1L/SUDS3	Aβ42 directed to the secretory pathway	Deletion+temperature sensitive mutants	Suppressor	Chen et al., 2020
YOR030W	DFG16	/	Aβ42 directed to the secretory pathway	Deletion+temperature sensitive mutants	Enhancer	Chen et al., 2020
YOR236W	DFR1	DHFR	Aβ42 directed to the secretory pathway	Deletion+temperature sensitive mutants	Suppressor	Chen et al., 2020
YKL121W	DGR2	WDR44	Aβ42 directed to the secretory pathway	Deletion+temperature sensitive mutants	Suppressor	Chen et al., 2020
YKL078W	DHR2	DHX33	Aβ42 directed to the secretory pathway	Deletion+temperature sensitive mutants	Enhancer	Chen et al., 2020
YOR080W	DIA2	/	α-Aβ42-GFP transport to the plasma membrane	Euroscarf Yeast deletion collection	Suppressor	Fruhmann et al., 2018
YKR035W-A	DID2	CHMP1A/CHMP1B	Aβ42 directed to the secretory pathway	Deletion+temperature sensitive mutants	Enhancer	Chen et al., 2020
YKR035W-A	DID2	CHMP1A/CHMP1B	α-Aβ42-GFP transport to the plasma membrane	Euroscarf Yeast deletion collection	Suppressor	Fruhmann et al., 2018
YPL266W	DIM1	DIMT1	Aβ42 directed to the secretory pathway	Deletion+temperature sensitive mutants	Suppressor	Chen et al., 2020
YIR004W	DJP1	/	α-Aβ42-GFP transport to the plasma membrane	Euroscarf Yeast deletion collection	Suppressor	Fruhmann et al., 2018
YMR126C	DLT1	/	Aβ42 directed to the secretory pathway	Deletion+temperature sensitive mutants	Suppressor	Chen et al., 2020
YKL213C	DOA1	PLAA	Aβ42 directed to the secretory pathway	Deletion+temperature sensitive mutants	Enhancer	Chen et al., 2020
YNL001W	DOM34	PELO	Aβ42 directed to the secretory pathway	Deletion+temperature sensitive mutants	Suppressor	Chen et al., 2020
YPR175W	DPB2	POLE2	Aβ42 directed to the secretory pathway	Deletion+temperature sensitive mutants	Enhancer	Chen et al., 2020
YGL043W	DST1	TCEA1	Aβ42 directed to the secretory pathway	Deletion+temperature sensitive mutants	Enhancer	Chen et al., 2020
YNL191W	DUG3	/	Aβ42 directed to the secretory pathway	Deletion+temperature sensitive mutants	Enhancer	Chen et al., 2020
YGL061C	DUO1	/	Aβ42 directed to the secretory pathway	Deletion+temperature sensitive mutants	Suppressor	Chen et al., 2020
YKL172W	EBP2	EBNA1BP2	Aβ42 directed to the secretory pathway	Deletion+temperature sensitive mutants	Suppressor	Chen et al., 2020
YOR092W	ECM3	/	Aβ42 directed to the secretory pathway	Deletion+temperature sensitive mutants	Enhancer	Chen et al., 2020
YBR078W	ECM33	/	Aβ42 directed to the secretory pathway	Deletion+temperature sensitive mutants	Suppressor	Chen et al., 2020
YKR076W	ECM4	/	α-Aβ42-GFP transport to the plasma membrane	Euroscarf Yeast deletion collection	Suppressor	Fruhmann et al., 2018
YGL222C	EDC1	/	Aβ42 directed to the secretory pathway	Deletion+temperature sensitive mutants	Suppressor	Chen et al., 2020
YBR033W	EDS1	/	Aβ42 directed to the secretory pathway	Deletion+temperature sensitive mutants	Enhancer	Chen et al., 2020
YKL048C	ELM1	/	Aβ42 directed to the secretory pathway	Deletion+temperature sensitive mutants	Enhancer	Chen et al., 2020
YDR512C	EMI1	/	Aβ42 directed to the secretory pathway	Deletion+temperature sensitive mutants	Suppressor	Chen et al., 2020
YGL200C	EMP24	TMED2	α-Aβ42-GFP transport to the plasma membrane	Euroscarf Yeast deletion collection	Suppressor	Fruhmann et al., 2018
YNL084C	END3	EPS15	α-Aβ42-GFP transport to the plasma membrane	Euroscarf Yeast deletion collection	Enhancer	Fruhmann et al., 2018
YDL161W	ENT1	EPN1	Aβ42 directed to the secretory pathway	Deletion+temperature sensitive mutants	Suppressor	Chen et al., 2020
YDR153C	ENT5	/	Aβ42 directed to the secretory pathway	Deletion+temperature sensitive mutants	Enhancer	Chen et al., 2020
YOR246C	ENV9	RDH14	Aβ42 directed to the secretory pathway	Deletion+temperature sensitive mutants	Suppressor	Chen et al., 2020
YMR049C	ERB1	BOP1	Aβ42 directed to the secretory pathway	Deletion+temperature sensitive mutants	Suppressor	Chen et al., 2020
YDR414C	ERD1	/	Aβ42 directed to the secretory pathway	Deletion+temperature sensitive mutants	Enhancer	Chen et al., 2020
YBL040C	ERD2	KDELR1/KDELR2	Aβ42 directed to the secretory pathway	Deletion+temperature sensitive mutants	Enhancer	Chen et al., 2020
YPL028W	ERG10	ACAT1	Aβ42 directed to the secretory pathway	Deletion+temperature sensitive mutants	Suppressor	Chen et al., 2020
YHR007C	ERG11	CYP51A1	Aβ42 directed to the secretory pathway	Deletion+temperature sensitive mutants	Suppressor	Chen et al., 2020
YMR202W	ERG2	SIGMAR1	Aβ42 directed to the secretory pathway	Deletion+temperature sensitive mutants	Enhancer	Chen et al., 2020
YLR100W	ERG27	HSD17B7	Aβ42 directed to the secretory pathway	Deletion+temperature sensitive mutants	Suppressor	Chen et al., 2020
YLR056W	ERG3	SC5D	Aβ42 directed to the secretory pathway	Deletion+temperature sensitive mutants	Enhancer	Chen et al., 2020
YML130C	ERO1	ERO1A/ERO1B	Aβ42 directed to the secretory pathway	Deletion+temperature sensitive mutants	Enhancer	Chen et al., 2020
YGR284C	ERV29	SURF4	α-Aβ42-GFP transport to the plasma membrane	Euroscarf Yeast deletion collection	Suppressor	Fruhmann et al., 2018
YML067C	ERV41	ERGIC2	Aβ42 directed to the secretory pathway	Deletion+temperature sensitive mutants	Suppressor	Chen et al., 2020
YMR219W	ESC1	/	Aβ42 directed to the secretory pathway	Deletion+temperature sensitive mutants	Suppressor	Chen et al., 2020
YOL017W	ESC8	/	Aβ42 directed to the secretory pathway	Deletion+temperature sensitive mutants	Suppressor	Chen et al., 2020
YJR017C	ESS1	PIN1	Aβ42 directed to the secretory pathway	Deletion+temperature sensitive mutants	Enhancer	Chen et al., 2020
YJL085W	EXO70	EXOC7	Aβ42 directed to the secretory pathway	Deletion+temperature sensitive mutants	Suppressor	Chen et al., 2020
YBR102C	EXO84	EXOC8	Aβ42 directed to the secretory pathway	Deletion+temperature sensitive mutants	Enhancer	Chen et al., 2020
YOR317W	FAA1	ACSL4	α-Aβ42-GFP transport to the plasma membrane	Euroscarf Yeast deletion collection	Suppressor	Fruhmann et al., 2018
YIL009W	FAA3	ACSL4	α-Aβ42-GFP transport to the plasma membrane	Euroscarf Yeast deletion collection	Suppressor	Fruhmann et al., 2018
YER183C	FAU1	ST20-MTHFS	α-Aβ42-GFP transport to the plasma membrane	Euroscarf Yeast deletion collection	Suppressor	Fruhmann et al., 2018
YKL060C	FBA1	/	Aβ42 directed to the secretory pathway	Deletion+temperature sensitive mutants	Enhancer	Chen et al., 2020
YDR339C	FCF1	FCF1	Aβ42 directed to the secretory pathway	Deletion+temperature sensitive mutants	Suppressor	Chen et al., 2020
YER060W	FCY21	/	ER targeting signal fused to Aβ42	Overexpression library	Suppressor	Treusch et al., 2011
YNL325C	FIG4	FIG4	Aβ42 directed to the secretory pathway	Deletion+temperature sensitive mutants	Suppressor	Chen et al., 2020
YLR342W	FKS1	/	Aβ42 directed to the secretory pathway	Deletion+temperature sensitive mutants	Suppressor	Chen et al., 2020
YAL053W	FLC2	/	Aβ42 directed to the secretory pathway	Deletion+temperature sensitive mutants	Enhancer	Chen et al., 2020
YDR236C	FMN1	RFK	Aβ42 directed to the secretory pathway	Deletion+temperature sensitive mutants	Enhancer	Chen et al., 2020
YLR077W	FMP25	RCCD1	α-Aβ42-GFP transport to the plasma membrane	Euroscarf Yeast deletion collection	Suppressor	Fruhmann et al., 2018
YPL103C	FMP30	NAPEPLD	α-Aβ42-GFP transport to the plasma membrane	Euroscarf Yeast deletion collection	Suppressor	Fruhmann et al., 2018
YNL168C	FMP41	FAHD1	α-Aβ42-GFP transport to the plasma membrane	Euroscarf Yeast deletion collection	Enhancer	Fruhmann et al., 2018
YGR052W	FMP48	MARK4	ER targeting signal fused to Aβ42	Overexpression library	Suppressor	Treusch et al., 2011
YNL135C	FPR1	FKBP1A/FKBP1B/FKBP1C	Aβ42 directed to the secretory pathway	Deletion+temperature sensitive mutants	Suppressor	Chen et al., 2020
YMR178W	FPY1	/	α-Aβ42-GFP transport to the plasma membrane	Euroscarf Yeast deletion collection	Suppressor	Fruhmann et al., 2018
YDR373W	FRQ1	GUCA1A/GUCA1B/GUCA1C	Aβ42 directed to the secretory pathway	Deletion+temperature sensitive mutants	Suppressor	Chen et al., 2020
YCR076C	FUB1	/	Aβ42 directed to the secretory pathway	Deletion+temperature sensitive mutants	Enhancer	Chen et al., 2020
YBL042C	FUI1	/	α-Aβ42-GFP transport to the plasma membrane	Euroscarf Yeast deletion collection	Suppressor	Fruhmann et al., 2018
YCL058C	FYV5	/	α-Aβ42-GFP transport to the plasma membrane	Euroscarf Yeast deletion collection	Suppressor	Fruhmann et al., 2018
YGR196C	FYV8	NA	Aβ42 directed to the secretory pathway	Deletion+temperature sensitive mutants	Enhancer	Chen et al., 2020
YGL254W	FZF1	KLF11	α-Aβ42-GFP transport to the plasma membrane	Euroscarf Yeast deletion collection	Suppressor	Fruhmann et al., 2018
YLR459W	GAB1	PIGU	Aβ42 directed to the secretory pathway	Deletion+temperature sensitive mutants	Enhancer	Chen et al., 2020
YMR307W	GAS1	/	Aβ42 directed to the secretory pathway	Deletion+temperature sensitive mutants	Enhancer	Chen et al., 2020
YLR343W	GAS2	/	α-Aβ42-GFP transport to the plasma membrane	Euroscarf Yeast deletion collection	Suppressor	Fruhmann et al., 2018
YMR215W	GAS3	/	Aβ42 directed to the secretory pathway	Deletion+temperature sensitive mutants	Suppressor	Chen et al., 2020
YMR136W	GAT2	/	α-Aβ42-GFP transport to the plasma membrane	Euroscarf Yeast deletion collection	Suppressor	Fruhmann et al., 2018
YCL011C	GBP2	HNRNPM/MYEF2	Aβ42 directed to the secretory pathway	Deletion+temperature sensitive mutants	Suppressor	Chen et al., 2020
YNL062C	GCD10	TRMT6	Aβ42 directed to the secretory pathway	Deletion+temperature sensitive mutants	Suppressor	Chen et al., 2020
YOR120W	GCY1	AKR1B1	Aβ42 directed to the secretory pathway	Deletion+temperature sensitive mutants	Suppressor	Chen et al., 2020
YER083C	GET2	/	Aβ42 directed to the secretory pathway	Deletion+temperature sensitive mutants	Enhancer	Chen et al., 2020
YKL104C	GFA1	GFPT1/GFPT2	Aβ42 directed to the secretory pathway	Deletion+temperature sensitive mutants	Suppressor	Chen et al., 2020
YMR255W	GFD1	/	α-Aβ42-GFP transport to the plasma membrane	Euroscarf Yeast deletion collection	Suppressor	Fruhmann et al., 2018
YLR149C	GID11	/	α-Aβ42-GFP transport to the plasma membrane	Euroscarf Yeast deletion collection	Suppressor	Fruhmann et al., 2018
YER133W	GLC7	PPP1CAPPP1CC	Aβ42 directed to the secretory pathway	Deletion+temperature sensitive mutants	Enhancer	Chen et al., 2020
YOL059W	GPD2	GDP1	α-Aβ42-GFP transport to the plasma membrane	Euroscarf Yeast deletion collection	Suppressor	Fruhmann et al., 2018
YGR216C	GPI1	PIGQ	Aβ42 directed to the secretory pathway	Deletion+temperature sensitive mutants	Enhancer	Chen et al., 2020
YDR302W	GPI11	PIGF	Aβ42 directed to the secretory pathway	Deletion+temperature sensitive mutants	Enhancer	Chen et al., 2020
YMR281W	GPI12	PIGL	Aβ42 directed to the secretory pathway	Deletion+temperature sensitive mutants	Enhancer	Chen et al., 2020
YLL031C	GPI13	PIGO	Aβ42 directed to the secretory pathway	Deletion+temperature sensitive mutants	Enhancer	Chen et al., 2020
YNL038W	GPI15	PIGH	Aβ42 directed to the secretory pathway	Deletion+temperature sensitive mutants	Enhancer	Chen et al., 2020
YDR434W	GPI17	PIGS	Aβ42 directed to the secretory pathway	Deletion+temperature sensitive mutants	Enhancer	Chen et al., 2020
YDR437W	GPI19	PIGP	Aβ42 directed to the secretory pathway	Deletion+temperature sensitive mutants	Suppressor	Chen et al., 2020
YPL076W	GPI2	PIGC	Aβ42 directed to the secretory pathway	Deletion+temperature sensitive mutants	Suppressor	Chen et al., 2020
YJR090C	GRR1	FBXL2/20	ER targeting signal fused to Aβ42	Overexpression library	Suppressor	Treusch et al., 2011
YBR121C	GRS1	GARS1	Aβ42 directed to the secretory pathway	Deletion+temperature sensitive mutants	Enhancer	Chen et al., 2020
YER174C	GRX4	GLRX3	Aβ42 directed to the secretory pathway	Deletion+temperature sensitive mutants	Suppressor	Chen et al., 2020
YDL010W	GRX6	/	Aβ42 directed to the secretory pathway	Deletion+temperature sensitive mutants	Suppressor	Chen et al., 2020
YLR293C	GSP1	RAN	Aβ42 directed to the secretory pathway	Deletion+temperature sensitive mutants	Suppressor	Chen et al., 2020
YLR258W	GSY2	GYS1/GYS2	Aβ42 directed to the secretory pathway	Deletion+temperature sensitive mutants	Suppressor	Chen et al., 2020
YEL043W	GTA1	/	α-Aβ42-GFP transport to the plasma membrane	Euroscarf Yeast deletion collection	Suppressor	Fruhmann et al., 2018
YGR163W	GTR2	RRAGC/RRAGD	Aβ42 directed to the secretory pathway	Deletion+temperature sensitive mutants	Enhancer	Chen et al., 2020
YLR289W	GUF1	GUF1	α-Aβ42-GFP transport to the plasma membrane	Euroscarf Yeast deletion collection	Suppressor	Fruhmann et al., 2018
YGL084C	GUP1	HHAT/HHATL	Aβ42 directed to the secretory pathway	Deletion+temperature sensitive mutants	Enhancer	Chen et al., 2020
YGL245W	GUS1	/	Aβ42 directed to the secretory pathway	Deletion+temperature sensitive mutants	Suppressor	Chen et al., 2020
YOR070C	GYP1	TBC1D22A/TBC1D22B	Aβ42 directed to the secretory pathway	Deletion+temperature sensitive mutants	Enhancer	Chen et al., 2020
YFL031W	HAC1	/	Aβ42 directed to the secretory pathway	Deletion+temperature sensitive mutants	Enhancer	Chen et al., 2020
YBL021C	HAP3	NFYB	Aβ42 directed to the secretory pathway	Deletion+temperature sensitive mutants	Suppressor	Chen et al., 2020
YEL056W	HAT2	RBBP4/RBBP7	Aβ42 directed to the secretory pathway	Deletion+temperature sensitive mutants	Suppressor	Chen et al., 2020
YCR065W	HCM1	FOXB1/FOXB2/FOXC1/FOXC2/FOXI2	Aβ42 directed to the secretory pathway	Deletion+temperature sensitive mutants	Suppressor	Chen et al., 2020
YKL017C	HCS1	IGHMBP2	α-Aβ42-GFP transport to the plasma membrane	Euroscarf Yeast deletion collection	Suppressor	Fruhmann et al., 2018
YNL021W	HDA1	HDAC10/HDAC6	Aβ42 directed to the secretory pathway	Deletion+temperature sensitive mutants	Enhancer	Chen et al., 2020
YDR044W	HEM13	CPOX	Aβ42 directed to the secretory pathway	Deletion+temperature sensitive mutants	Suppressor	Chen et al., 2020
YDL119C	HEM25	SLC25A38	α-Aβ42-GFP transport to the plasma membrane	Euroscarf Yeast deletion collection	Suppressor	Fruhmann et al., 2018
YBR010W	HHT1	/	Aβ42 directed to the secretory pathway	Deletion+temperature sensitive mutants	Suppressor	Chen et al., 2020
YBL008W	HIR1	HIRA	Aβ42 directed to the secretory pathway	Deletion+temperature sensitive mutants	Enhancer	Chen et al., 2020
YER055C	HIS1	/	α-Aβ42-GFP transport to the plasma membrane	Euroscarf Yeast deletion collection	Suppressor	Fruhmann et al., 2018
YJR055W	HIT1	ZNHIT3	α-Aβ42-GFP transport to the plasma membrane	Euroscarf Yeast deletion collection	Suppressor	Fruhmann et al., 2018
YMR161W	HLJ1	DNAJB12/DNAJB14/DNAJC18	Aβ42 directed to the secretory pathway	Deletion+temperature sensitive mutants	Suppressor	Chen et al., 2020
YDR174W	HMO1	/	Aβ42 directed to the secretory pathway	Deletion+temperature sensitive mutants	Suppressor	Chen et al., 2020
YLR205C	HMX1	HMOX1/HMOX2	Aβ42 directed to the secretory pathway	Deletion+temperature sensitive mutants	Suppressor	Chen et al., 2020
YGL077C	HNM1	/	Aβ42 directed to the secretory pathway	Deletion+temperature sensitive mutants	Suppressor	Chen et al., 2020
YJR075W	HOC1	/	Aβ42 directed to the secretory pathway	Deletion+temperature sensitive mutants	Enhancer	Chen et al., 2020
YNR055C	HOL1	/	Aβ42 directed to the secretory pathway	Deletion+temperature sensitive mutants	Suppressor	Chen et al., 2020
YIL112W	HOS4	ANKHD1-EIF4EBP3	Aβ42 directed to the secretory pathway	Deletion+temperature sensitive mutants	Suppressor	Chen et al., 2020
YIL110W	HPM1	METTL18	α-Aβ42-GFP transport to the plasma membrane	Euroscarf Yeast deletion collection	Enhancer	Fruhmann et al., 2018
YNL004W	HRB1	HNRNPM/MYEF2	Aβ42 directed to the secretory pathway	Deletion+temperature sensitive mutants	Enhancer	Chen et al., 2020
YOL013C	HRD1	SYVN1	Aβ42 directed to the secretory pathway	Deletion+temperature sensitive mutants	Enhancer	Chen et al., 2020
YPL204W	HRR25	CSNK1A1/CSNK1D	Aβ42 directed to the secretory pathway	Deletion+temperature sensitive mutants	Suppressor	Chen et al., 2020
YLR097C	HRT3	FBXO9	α-Aβ42-GFP transport to the plasma membrane	Euroscarf Yeast deletion collection	Suppressor	Fruhmann et al., 2018
YMR186W	HSC82	HSP90AA1/HSP90AB1	Aβ42 directed to the secretory pathway	Deletion+temperature sensitive mutants	Suppressor	Chen et al., 2020
YKL101W	HSL1	BRSK1	Aβ42 directed to the secretory pathway	Deletion+temperature sensitive mutants	Enhancer	Chen et al., 2020
YOR020C	HSP10	HSPE1	Aβ42 directed to the secretory pathway	Deletion+temperature sensitive mutants	Enhancer	Chen et al., 2020
YOL068C	HST1	SIRT1	Aβ42 directed to the secretory pathway	Deletion+temperature sensitive mutants	Suppressor	Chen et al., 2020
YDR225W	HTA1	H2AX	Aβ42 directed to the secretory pathway	Deletion+temperature sensitive mutants	Suppressor	Chen et al., 2020
YGL168W	HUR1	/	Aβ42 directed to the secretory pathway	Deletion+temperature sensitive mutants	Enhancer	Chen et al., 2020
YGL253W	HXK2	GCK	Aβ42 directed to the secretory pathway	Deletion+temperature sensitive mutants	Suppressor	Chen et al., 2020
YIR037W	HYR1	GPX4	α-Aβ42-GFP transport to the plasma membrane	Euroscarf Yeast deletion collection	Suppressor	Fruhmann et al., 2018
YOR126C	IAH1	IAH1	Aβ42 directed to the secretory pathway	Deletion+temperature sensitive mutants	Enhancer	Chen et al., 2020
YIL090W	ICE2	/	Aβ42 directed to the secretory pathway	Deletion+temperature sensitive mutants	Suppressor	Chen et al., 2020
YMR195W	ICY1	/	α-Aβ42-GFP transport to the plasma membrane	Euroscarf Yeast deletion collection	Suppressor	Fruhmann et al., 2018
YNL037C	IDH1	IDH3B/DH3G	Aβ42 directed to the secretory pathway	Deletion+temperature sensitive mutants	Suppressor	Chen et al., 2020
YFL013C	IES1	/	Aβ42 directed to the secretory pathway	Deletion+temperature sensitive mutants	Enhancer	Chen et al., 2020
YER092W	IES5	/	Aβ42 directed to the secretory pathway	Deletion+temperature sensitive mutants	Enhancer	Chen et al., 2020
YFR017C	IGD1	/	α-Aβ42-GFP transport to the plasma membrane	Euroscarf Yeast deletion collection	Suppressor	Fruhmann et al., 2018
YHR132W-A	IGO2	ARPP19/ENSA	α-Aβ42-GFP transport to the plasma membrane	Euroscarf Yeast deletion collection	Suppressor	Fruhmann et al., 2018
YCR071C	IMG2	MRPL49	Aβ42 directed to the secretory pathway	Deletion+temperature sensitive mutants	Suppressor	Chen et al., 2020
YNL075W	IMP4	IMP4	Aβ42 directed to the secretory pathway	Deletion+temperature sensitive mutants	Suppressor	Chen et al., 2020
YMR204C	INP1	/	Aβ42 directed to the secretory pathway	Deletion+temperature sensitive mutants	Suppressor	Chen et al., 2020
YNL106C	INP52	SYNJ1/SYNJ2	Aβ42 directed to the secretory pathway	Deletion+temperature sensitive mutants	Enhancer	Chen et al., 2020
YNL106C	INP52	SYNJ1/SYNJ2	α-Aβ42-GFP transport to the plasma membrane	Euroscarf Yeast deletion collection	Suppressor	Fruhmann et al., 2018
YNL106C	INP52	SYNJ1	ER targeting signal fused to Aβ42	Overexpression library	Suppressor	Treusch et al., 2011
YOR109W	INP53	SYNJ1/SYNJ2	Aβ42 directed to the secretory pathway	Deletion+temperature sensitive mutants	Enhancer	Chen et al., 2020
YNL182C	IPI3	WDR18	Aβ42 directed to the secretory pathway	Deletion+temperature sensitive mutants	Suppressor	Chen et al., 2020
YDR315C	IPK1	/	Aβ42 directed to the secretory pathway	Deletion+temperature sensitive mutants	Suppressor	Chen et al., 2020
YPL209C	IPL1	AURKC	Aβ42 directed to the secretory pathway	Deletion+temperature sensitive mutants	Enhancer	Chen et al., 2020
YOL015W	IRC10	/	α-Aβ42-GFP transport to the plasma membrane	Euroscarf Yeast deletion collection	Suppressor	Fruhmann et al., 2018
YLR247C	IRC20	SHPRH	Aβ42 directed to the secretory pathway	Deletion+temperature sensitive mutants	Suppressor	Chen et al., 2020
YMR073C	IRC21	CYB5R4	Aβ42 directed to the secretory pathway	Deletion+temperature sensitive mutants	Enhancer	Chen et al., 2020
YHR079C	IRE1	ERN1/ERN2	Aβ42 directed to the secretory pathway	Deletion+temperature sensitive mutants	Enhancer	Chen et al., 2020
YKR019C	IRS4	EHD1/EHD2/EHD3/EHD4/SRL	Aβ42 directed to the secretory pathway	Deletion+temperature sensitive mutants	Enhancer	Chen et al., 2020
YBR245C	ISW1	SMARCA1	Aβ42 directed to the secretory pathway	Deletion+temperature sensitive mutants	Enhancer	Chen et al., 2020
YGL133W	ITC1	BAZ1A	Aβ42 directed to the secretory pathway	Deletion+temperature sensitive mutants	Enhancer	Chen et al., 2020
YGL133W	ITC1	BAZ1A	α-Aβ42-GFP transport to the plasma membrane	Euroscarf Yeast deletion collection	Suppressor	Fruhmann et al., 2018
YML068W	ITT1	RNF14	Aβ42 directed to the secretory pathway	Deletion+temperature sensitive mutants	Suppressor	Chen et al., 2020
YDR229W	IVY1	/	ER targeting signal fused to Aβ42	Overexpression library	Enhancer	Treusch et al., 2011
YDL115C	IWR1	/	α-Aβ42-GFP transport to the plasma membrane	Euroscarf Yeast deletion collection	Suppressor	Fruhmann et al., 2018
YNL227C	JJJ1	DNAJC21	Aβ42 directed to the secretory pathway	Deletion+temperature sensitive mutants	Enhancer	Chen et al., 2020
YMR132C	JLP2	CCDC25	Aβ42 directed to the secretory pathway	Deletion+temperature sensitive mutants	Suppressor	Chen et al., 2020
YLR347C	KAP95	KPNB1	Aβ42 directed to the secretory pathway	Deletion+temperature sensitive mutants	Enhancer	Chen et al., 2020
YPL269W	KAR9	/	ER targeting signal fused to Aβ42	Overexpression library	Enhancer	Treusch et al., 2011
YGL203C	KEX1	CTSA	Aβ42 directed to the secretory pathway	Deletion+temperature sensitive mutants	Enhancer	Chen et al., 2020
YNL322C	KRE1	/	Aβ42 directed to the secretory pathway	Deletion+temperature sensitive mutants	Enhancer	Chen et al., 2020
YOR336W	KRE5	UGGT1/UGGT2	Aβ42 directed to the secretory pathway	Deletion+temperature sensitive mutants	Enhancer	Chen et al., 2020
YCL059C	KRR1	KRR1	Aβ42 directed to the secretory pathway	Deletion+temperature sensitive mutants	Suppressor	Chen et al., 2020
YBR205W	KTR3	/	Aβ42 directed to the secretory pathway	Deletion+temperature sensitive mutants	Enhancer	Chen et al., 2020
YBL010C	LAA2	/	Aβ42 directed to the secretory pathway	Deletion+temperature sensitive mutants	Suppressor	Chen et al., 2020
YMR102C	LAF1	WDR44	Aβ42 directed to the secretory pathway	Deletion+temperature sensitive mutants	Enhancer	Chen et al., 2020
YMR102C	LAF1	WDR44	α-Aβ42-GFP transport to the plasma membrane	Euroscarf Yeast deletion collection	Suppressor	Fruhmann et al., 2018
YOR181W	LAS17	WAS/WASL	Aβ42 directed to the secretory pathway	Deletion+temperature sensitive mutants	Enhancer	Chen et al., 2020
YMR296C	LCB1	SPTLC1	Aβ42 directed to the secretory pathway	Deletion+temperature sensitive mutants	Suppressor	Chen et al., 2020
YDR062W	LCB2	SPTLC2/SPTLC3	Aβ42 directed to the secretory pathway	Deletion+temperature sensitive mutants	Suppressor	Chen et al., 2020
YOR171C	LCB4	SPHK2	Aβ42 directed to the secretory pathway	Deletion+temperature sensitive mutants	Enhancer	Chen et al., 2020
YOR322C	LDB19	ARRDC1	Aβ42 directed to the secretory pathway	Deletion+temperature sensitive mutants	Suppressor	Chen et al., 2020
YAL018C	LDS1	/	Aβ42 directed to the secretory pathway	Deletion+temperature sensitive mutants	Suppressor	Chen et al., 2020
YOR123C	LEO1	LEO1	Aβ42 directed to the secretory pathway	Deletion+temperature sensitive mutants	Suppressor	Chen et al., 2020
YNL104C	LEU4	/	α-Aβ42-GFP transport to the plasma membrane	Euroscarf Yeast deletion collection	Suppressor	Fruhmann et al., 2018
YPL055C	LGE1	/	Aβ42 directed to the secretory pathway	Deletion+temperature sensitive mutants	Suppressor	Chen et al., 2020
YJR070C	LIA1	DOHH	Aβ42 directed to the secretory pathway	Deletion+temperature sensitive mutants	Enhancer	Chen et al., 2020
YMR298W	LIP1	/	Aβ42 directed to the secretory pathway	Deletion+temperature sensitive mutants	Enhancer	Chen et al., 2020
YLR239C	LIP2	LIPT2	Aβ42 directed to the secretory pathway	Deletion+temperature sensitive mutants	Suppressor	Chen et al., 2020
YOR084W	LPX1	/	Aβ42 directed to the secretory pathway	Deletion+temperature sensitive mutants	Enhancer	Chen et al., 2020
YJL124C	LSM1	LSM1	Aβ42 directed to the secretory pathway	Deletion+temperature sensitive mutants	Suppressor	Chen et al., 2020
YDR378C	LSM6	LMS6	Aβ42 directed to the secretory pathway	Deletion+temperature sensitive mutants	Suppressor	Chen et al., 2020
YKL176C	LST4	/	Aβ42 directed to the secretory pathway	Deletion+temperature sensitive mutants	Enhancer	Chen et al., 2020
YNL006W	LST8	MLST8	Aβ42 directed to the secretory pathway	Deletion+temperature sensitive mutants	Enhancer	Chen et al., 2020
YDL182W	LYS20	HMGCL/HMGCLL1	Aβ42 directed to the secretory pathway	Deletion+temperature sensitive mutants	Suppressor	Chen et al., 2020
YLR427W	MAG2	RNF10	Aβ42 directed to the secretory pathway	Deletion+temperature sensitive mutants	Enhancer	Chen et al., 2020
YDR060W	MAK21	CEBPZ	Aβ42 directed to the secretory pathway	Deletion+temperature sensitive mutants	Enhancer	Chen et al., 2020
YGR288W	MAL13	/	Aβ42 directed to the secretory pathway	Deletion+temperature sensitive mutants	Suppressor	Chen et al., 2020
YER106W	MAM1	/	α-Aβ42-GFP transport to the plasma membrane	Euroscarf Yeast deletion collection	Suppressor	Fruhmann et al., 2018
YOR298C-A	MBF1	EDF1	α-Aβ42-GFP transport to the plasma membrane	Euroscarf Yeast deletion collection	Suppressor	Fruhmann et al., 2018
YDL056W	MBP1	DAPK1	ER targeting signal fused to Aβ42	Overexpression library	Suppressor	Treusch et al., 2011
YDL003W	MCD1	RAD21/RAD21L1	Aβ42 directed to the secretory pathway	Deletion+temperature sensitive mutants	Enhancer	Chen et al., 2020
YKL165C	MCD4	PIGN	Aβ42 directed to the secretory pathway	Deletion+temperature sensitive mutants	Enhancer	Chen et al., 2020
YKL221W	MCH2	SLC16A6	Aβ42 directed to the secretory pathway	Deletion+temperature sensitive mutants	Enhancer	Chen et al., 2020
YNL307C	MCK1	GSK3A/GSK3B	Aβ42 directed to the secretory pathway	Deletion+temperature sensitive mutants	Enhancer	Chen et al., 2020
YDR318W	MCM21	/	Aβ42 directed to the secretory pathway	Deletion+temperature sensitive mutants	Enhancer	Chen et al., 2020
YBR202W	MCM7	MCM7	Aβ42 directed to the secretory pathway	Deletion+temperature sensitive mutants	Enhancer	Chen et al., 2020
YLR253W	MCP2	ADCK1	Aβ42 directed to the secretory pathway	Deletion+temperature sensitive mutants	Suppressor	Chen et al., 2020
YJR024C	MDE1	APIP	Aβ42 directed to the secretory pathway	Deletion+temperature sensitive mutants	Enhancer	Chen et al., 2020
YPL270W	MDL2	ABCB10	α-Aβ42-GFP transport to the plasma membrane	Euroscarf Yeast deletion collection	Suppressor	Fruhmann et al., 2018
YGL219C	MDM34	/	Aβ42 directed to the secretory pathway	Deletion+temperature sensitive mutants	Suppressor	Chen et al., 2020
YKL053C-A	MDM35	TRIAP1	Aβ42 directed to the secretory pathway	Deletion+temperature sensitive mutants	Suppressor	Chen et al., 2020
YMR112C	MED11	/	Aβ42 directed to the secretory pathway	Deletion+temperature sensitive mutants	Suppressor	Chen et al., 2020
YOR174W	MED4	/	Aβ42 directed to the secretory pathway	Deletion+temperature sensitive mutants	Suppressor	Chen et al., 2020
YHR058C	MED6	MED6	Aβ42 directed to the secretory pathway	Deletion+temperature sensitive mutants	Suppressor	Chen et al., 2020
YBR193C	MED8	/	Aβ42 directed to the secretory pathway	Deletion+temperature sensitive mutants	Suppressor	Chen et al., 2020
YIL046W	MET30	FBXW7	Aβ42 directed to the secretory pathway	Deletion+temperature sensitive mutants	Suppressor	Chen et al., 2020
YBR213W	MET8	/	Aβ42 directed to the secretory pathway	Deletion+temperature sensitive mutants	Suppressor	Chen et al., 2020
YPL169C	MEX67	NXF1	Aβ42 directed to the secretory pathway	Deletion+temperature sensitive mutants	Enhancer	Chen et al., 2020
YNL145W	MFA2	/	Aβ42 directed to the secretory pathway	Deletion+temperature sensitive mutants	Suppressor	Chen et al., 2020
YMR115W	MGR3	/	Aβ42 directed to the secretory pathway	Deletion+temperature sensitive mutants	Suppressor	Chen et al., 2020
YNL291C	MID1	/	Aβ42 directed to the secretory pathway	Deletion+temperature sensitive mutants	Enhancer	Chen et al., 2020
YLR332W	MID2	/	ER targeting signal fused to Aβ42	Overexpression library	Enhancer	Treusch et al., 2011
YKL089W	MIF2	CENPC	Aβ42 directed to the secretory pathway	Deletion+temperature sensitive mutants	Suppressor	Chen et al., 2020
YGL035C	MIG1	/	α-Aβ42-GFP transport to the plasma membrane	Euroscarf Yeast deletion collection	Suppressor	Fruhmann et al., 2018
YDR144C	MKC7	BACE2/PGC	Aβ42 directed to the secretory pathway	Deletion+temperature sensitive mutants	Suppressor	Chen et al., 2020
YLL006W	MMM1	/	Aβ42 directed to the secretory pathway	Deletion+temperature sensitive mutants	Suppressor	Chen et al., 2020
YDR245W	MNN10	/	Aβ42 directed to the secretory pathway	Deletion+temperature sensitive mutants	Enhancer	Chen et al., 2020
YBR015C	MNN2	/	Aβ42 directed to the secretory pathway	Deletion+temperature sensitive mutants	Enhancer	Chen et al., 2020
YIL106W	MOB1	MOB1A	Aβ42 directed to the secretory pathway	Deletion+temperature sensitive mutants	Suppressor	Chen et al., 2020
YFL034C-B	MOB2	MOB2	Aβ42 directed to the secretory pathway	Deletion+temperature sensitive mutants	Suppressor	Chen et al., 2020
YJR074W	MOG1	RANGRF	Aβ42 directed to the secretory pathway	Deletion+temperature sensitive mutants	Suppressor	Chen et al., 2020
YPL082C	MOT1	BTAF1	Aβ42 directed to the secretory pathway	Deletion+temperature sensitive mutants	Enhancer	Chen et al., 2020
YOL088C	MPD2	/	Aβ42 directed to the secretory pathway	Deletion+temperature sensitive mutants	Enhancer	Chen et al., 2020
YNR024W	MPP6	/	Aβ42 directed to the secretory pathway	Deletion+temperature sensitive mutants	Enhancer	Chen et al., 2020
YDL028C	MPS1	TTK	Aβ42 directed to the secretory pathway	Deletion+temperature sensitive mutants	Suppressor	Chen et al., 2020
YMR224C	MRE11	MRE11	Aβ42 directed to the secretory pathway	Deletion+temperature sensitive mutants	Enhancer	Chen et al., 2020
YML009C	MRPL39	MRPL33	Aβ42 directed to the secretory pathway	Deletion+temperature sensitive mutants	Suppressor	Chen et al., 2020
YOR334W	MRS2	MRS2	Aβ42 directed to the secretory pathway	Deletion+temperature sensitive mutants	Suppressor	Chen et al., 2020
YOR370C	MRS6	CHM/CHML	Aβ42 directed to the secretory pathway	Deletion+temperature sensitive mutants	Suppressor	Chen et al., 2020
YPL041C	MRX11	/	α-Aβ42-GFP transport to the plasma membrane	Euroscarf Yeast deletion collection	Suppressor	Fruhmann et al., 2018
YBL095W	MRX3	THEM4	Aβ42 directed to the secretory pathway	Deletion+temperature sensitive mutants	Suppressor	Chen et al., 2020
YML128C	MSC1	/	Aβ42 directed to the secretory pathway	Deletion+temperature sensitive mutants	Suppressor	Chen et al., 2020
YBR195C	MSI1	RBBP4	Aβ42 directed to the secretory pathway	Deletion+temperature sensitive mutants	Suppressor	Chen et al., 2020
YIR009W	MSL1	SNRPB2	α-Aβ42-GFP transport to the plasma membrane	Euroscarf Yeast deletion collection	Suppressor	Fruhmann et al., 2018
YLR116W	MSL5	SF1	Aβ42 directed to the secretory pathway	Deletion+temperature sensitive mutants	Suppressor	Chen et al., 2020
YDR335W	MSN5	XPO5	Aβ42 directed to the secretory pathway	Deletion+temperature sensitive mutants	Enhancer	Chen et al., 2020
YDR335W	MSN5	XPO5	α-Aβ42-GFP transport to the plasma membrane	Euroscarf Yeast deletion collection	Suppressor	Fruhmann et al., 2018
YDR208W	MSS4	PIP4K2A/PIP4K2B/PIP4K2C	Aβ42 directed to the secretory pathway	Deletion+temperature sensitive mutants	Suppressor	Chen et al., 2020
YJL123C	MTC1	/	Aβ42 directed to the secretory pathway	Deletion+temperature sensitive mutants	Enhancer	Chen et al., 2020
YGL226W	MTC3	/	α-Aβ42-GFP transport to the plasma membrane	Euroscarf Yeast deletion collection	Enhancer	Fruhmann et al., 2018
YEL033W	MTC7	/	Aβ42 directed to the secretory pathway	Deletion+temperature sensitive mutants	Suppressor	Chen et al., 2020
YGR158C	MTR3	EXOSC6	Aβ42 directed to the secretory pathway	Deletion+temperature sensitive mutants	Suppressor	Chen et al., 2020
YMR100W	MUB1	/	Aβ42 directed to the secretory pathway	Deletion+temperature sensitive mutants	Enhancer	Chen et al., 2020
YBR057C	MUM2	/	ER targeting signal fused to Aβ42	Overexpression library	Suppressor	Treusch et al., 2011
YMR004W	MVP1	SNX8	ER targeting signal fused to Aβ42	Overexpression library	Enhancer	Treusch et al., 2011
YMR004W	MVP1	SNX8	Aβ42 directed to the secretory pathway	Deletion+temperature sensitive mutants	Suppressor	Chen et al., 2020
YER042W	MXR1	MSRA	Aβ42 directed to the secretory pathway	Deletion+temperature sensitive mutants	Suppressor	Chen et al., 2020
YOR326W	MYO2	MYO5A/MYO5B/MYO5C	Aβ42 directed to the secretory pathway	Deletion+temperature sensitive mutants	Suppressor	Chen et al., 2020
YPL190C	NAB3	HNRNPC	ER targeting signal fused to Aβ42	Overexpression library	Suppressor	Treusch et al., 2011
YML117W	NAB6	/	Aβ42 directed to the secretory pathway	Deletion+temperature sensitive mutants	Enhancer	Chen et al., 2020
YDL040C	NAT1	NAA15/NAA16	Aβ42 directed to the secretory pathway	Deletion+temperature sensitive mutants	Enhancer	Chen et al., 2020
YOL070C	NBA1	/	α-Aβ42-GFP transport to the plasma membrane	Euroscarf Yeast deletion collection	Suppressor	Fruhmann et al., 2018
YLR457C	NBP1	/	Aβ42 directed to the secretory pathway	Deletion+temperature sensitive mutants	Suppressor	Chen et al., 2020
YDR162C	NBP2	/	Aβ42 directed to the secretory pathway	Deletion+temperature sensitive mutants	Enhancer	Chen et al., 2020
YGL091C	NBP35	NUBP1	Aβ42 directed to the secretory pathway	Deletion+temperature sensitive mutants	Enhancer	Chen et al., 2020
YIL144W	NDC80	NDC80	Aβ42 directed to the secretory pathway	Deletion+temperature sensitive mutants	Enhancer	Chen et al., 2020
YLR254C	NDL1	/	Aβ42 directed to the secretory pathway	Deletion+temperature sensitive mutants	Suppressor	Chen et al., 2020
YLR042C	NFG1	/	α-Aβ42-GFP transport to the plasma membrane	Euroscarf Yeast deletion collection	Suppressor	Fruhmann et al., 2018
YOR156C	NFI1	PIAS1/PIAS2/PIAS3/PIAS4	α-Aβ42-GFP transport to the plasma membrane	Euroscarf Yeast deletion collection	Suppressor	Fruhmann et al., 2018
YMR285C	NGL2	NOCT	α-Aβ42-GFP transport to the plasma membrane	Euroscarf Yeast deletion collection	Suppressor	Fruhmann et al., 2018
YBR212W	NGR1	TIA1	α-Aβ42-GFP transport to the plasma membrane	Euroscarf Yeast deletion collection	Suppressor	Fruhmann et al., 2018
YDL002C	NHP10	/	Aβ42 directed to the secretory pathway	Deletion+temperature sensitive mutants	Enhancer	Chen et al., 2020
YPR052C	NHP6A	HMGB1/HMGB2/HMGB3	Aβ42 directed to the secretory pathway	Deletion+temperature sensitive mutants	Suppressor	Chen et al., 2020
YPL174C	NIP100	CLIP1/CLIP2	Aβ42 directed to the secretory pathway	Deletion+temperature sensitive mutants	Suppressor	Chen et al., 2020
YLR328W	NMA1	NMNAT1	α-Aβ42-GFP transport to the plasma membrane	Euroscarf Yeast deletion collection	Suppressor	Fruhmann et al., 2018
YJR112W	NNF1	PMF1-BGLAP	Aβ42 directed to the secretory pathway	Deletion+temperature sensitive mutants	Suppressor	Chen et al., 2020
YDL014W	NOP1	FBL/FBLL1	Aβ42 directed to the secretory pathway	Deletion+temperature sensitive mutants	Suppressor	Chen et al., 2020
YNL061W	NOP2	NOP2	Aβ42 directed to the secretory pathway	Deletion+temperature sensitive mutants	Suppressor	Chen et al., 2020
YLR197W	NOP56	NOP56	Aβ42 directed to the secretory pathway	Deletion+temperature sensitive mutants	Suppressor	Chen et al., 2020
YDL213C	NOP6	/	Aβ42 directed to the secretory pathway	Deletion+temperature sensitive mutants	Suppressor	Chen et al., 2020
YDL167C	NRP1	TEX13A/TEX13B	α-Aβ42-GFP transport to the plasma membrane	Euroscarf Yeast deletion collection	Suppressor	Fruhmann et al., 2018
YOR071C	NRT1	/	α-Aβ42-GFP transport to the plasma membrane	Euroscarf Yeast deletion collection	Suppressor	Fruhmann et al., 2018
YDL105W	NSE4	EID3/NSMC34A	Aβ42 directed to the secretory pathway	Deletion+temperature sensitive mutants	Suppressor	Chen et al., 2020
YML023C	NSE5	/	Aβ42 directed to the secretory pathway	Deletion+temperature sensitive mutants	Enhancer	Chen et al., 2020
YPL233W	NSL1	/	Aβ42 directed to the secretory pathway	Deletion+temperature sensitive mutants	Suppressor	Chen et al., 2020
YNL091W	NST1	/	Aβ42 directed to the secretory pathway	Deletion+temperature sensitive mutants	Suppressor	Chen et al., 2020
YBR188C	NTC20	/	Aβ42 directed to the secretory pathway	Deletion+temperature sensitive mutants	Enhancer	Chen et al., 2020
YER009W	NTF2	NUTF2	Aβ42 directed to the secretory pathway	Deletion+temperature sensitive mutants	Suppressor	Chen et al., 2020
YOL069W	NUF2	NUF2	Aβ42 directed to the secretory pathway	Deletion+temperature sensitive mutants	Suppressor	Chen et al., 2020
YDR150W	NUM1	/	Aβ42 directed to the secretory pathway	Deletion+temperature sensitive mutants	Suppressor	Chen et al., 2020
YIL115C	NUP159	/	Aβ42 directed to the secretory pathway	Deletion+temperature sensitive mutants	Suppressor	Chen et al., 2020
YML103C	NUP188	NUP188	Aβ42 directed to the secretory pathway	Deletion+temperature sensitive mutants	Suppressor	Chen et al., 2020
YDL193W	NUS1	NUS1	Aβ42 directed to the secretory pathway	Deletion+temperature sensitive mutants	Suppressor	Chen et al., 2020
YPL052W	OAZ1	/	Aβ42 directed to the secretory pathway	Deletion+temperature sensitive mutants	Suppressor	Chen et al., 2020
YCR095C	OCA4	/	Aβ42 directed to the secretory pathway	Deletion+temperature sensitive mutants	Suppressor	Chen et al., 2020
YPL134C	ODC1	SLC25A21	α-Aβ42-GFP transport to the plasma membrane	Euroscarf Yeast deletion collection	Suppressor	Fruhmann et al., 2018
YGR179C	OKP1	/	Aβ42 directed to the secretory pathway	Deletion+temperature sensitive mutants	Suppressor	Chen et al., 2020
YGL055W	OLE1	SCD/SCD5	Aβ42 directed to the secretory pathway	Deletion+temperature sensitive mutants	Enhancer	Chen et al., 2020
YJR073C	OPI3	PEMT	Aβ42 directed to the secretory pathway	Deletion+temperature sensitive mutants	Enhancer	Chen et al., 2020
YKR035C	OPI8	/	Aβ42 directed to the secretory pathway	Deletion+temperature sensitive mutants	Enhancer	Chen et al., 2020
YBR129C	OPY1	/	ER targeting signal fused to Aβ42	Overexpression library	Suppressor	Treusch et al., 2011
YBR060C	ORC2	ORC2	Aβ42 directed to the secretory pathway	Deletion+temperature sensitive mutants	Suppressor	Chen et al., 2020
YHR118C	ORC6	/	Aβ42 directed to the secretory pathway	Deletion+temperature sensitive mutants	Suppressor	Chen et al., 2020
YJL002C	OST1	RPN1	Aβ42 directed to the secretory pathway	Deletion+temperature sensitive mutants	Enhancer	Chen et al., 2020
YOR085W	OST3	TUSC3	Aβ42 directed to the secretory pathway	Deletion+temperature sensitive mutants	Enhancer	Chen et al., 2020
YDL232W	OST4	/	Aβ42 directed to the secretory pathway	Deletion+temperature sensitive mutants	Enhancer	Chen et al., 2020
YKL215C	OXP1	OPLAH	α-Aβ42-GFP transport to the plasma membrane	Euroscarf Yeast deletion collection	Suppressor	Fruhmann et al., 2018
YGR078C	PAC10	VBP1	Aβ42 directed to the secretory pathway	Deletion+temperature sensitive mutants	Enhancer	Chen et al., 2020
YMR174C	PAI3	/	Aβ42 directed to the secretory pathway	Deletion+temperature sensitive mutants	Suppressor	Chen et al., 2020
YHR097C	PAL2	/	Aβ42 directed to the secretory pathway	Deletion+temperature sensitive mutants	Enhancer	Chen et al., 2020
YIR006C	PAN1	REPS1/REPS2	Aβ42 directed to the secretory pathway	Deletion+temperature sensitive mutants	Enhancer	Chen et al., 2020
YGL094C	PAN2	PAN2	Aβ42 directed to the secretory pathway	Deletion+temperature sensitive mutants	Suppressor	Chen et al., 2020
YKR002W	PAP1	PAPOLA/PAPOLB/PAPOLG	Aβ42 directed to the secretory pathway	Deletion+temperature sensitive mutants	Enhancer	Chen et al., 2020
YCR077C	PAT1	PATL1/PATL2	Aβ42 directed to the secretory pathway	Deletion+temperature sensitive mutants	Suppressor	Chen et al., 2020
YAL068C	PAU8	/	Aβ42 directed to the secretory pathway	Deletion+temperature sensitive mutants	Suppressor	Chen et al., 2020
YLR199C	PBA1	/	Aβ42 directed to the secretory pathway	Deletion+temperature sensitive mutants	Suppressor	Chen et al., 2020
YPL272C	PBI1	/	Aβ42 directed to the secretory pathway	Deletion+temperature sensitive mutants	Suppressor	Chen et al., 2020
YCL052C	PBN1	/	Aβ42 directed to the secretory pathway	Deletion+temperature sensitive mutants	Suppressor	Chen et al., 2020
YJL128C	PBS2	MAP2K2/4	ER targeting signal fused to Aβ42	Overexpression library	Enhancer	Treusch et al., 2011
YDR228C	PCF11	PCF11	Aβ42 directed to the secretory pathway	Deletion+temperature sensitive mutants	Suppressor	Chen et al., 2020
YNL289W	PCL1	CNPPD1	α-Aβ42-GFP transport to the plasma membrane	Euroscarf Yeast deletion collection	Suppressor	Fruhmann et al., 2018
YGR101W	PCP1	PARL	Aβ42 directed to the secretory pathway	Deletion+temperature sensitive mutants	Suppressor	Chen et al., 2020
YOR360C	PDE2	PDE8A/PDE8B/PDE9A	Aβ42 directed to the secretory pathway	Deletion+temperature sensitive mutants	Suppressor	Chen et al., 2020
YOR360C	PDE2	PDE8A/B	α-Aβ42-GFP transport to the plasma membrane	Euroscarf Yeast deletion collection	Suppressor	Fruhmann et al., 2018
YER149C	PEA2	/	α-Aβ42-GFP transport to the plasma membrane	Euroscarf Yeast deletion collection	Suppressor	Fruhmann et al., 2018
YGR058W	PEF1	PDCD6/PEF1	Aβ42 directed to the secretory pathway	Deletion+temperature sensitive mutants	Suppressor	Chen et al., 2020
YMR257C	PET111	/	ER targeting signal fused to Aβ42	Overexpression library	Enhancer	Treusch et al., 2011
YLR191W	PEX13	PEX13	Aβ42 directed to the secretory pathway	Deletion+temperature sensitive mutants	Suppressor	Chen et al., 2020
YDL065C	PEX19	PEX19	Aβ42 directed to the secretory pathway	Deletion+temperature sensitive mutants	Suppressor	Chen et al., 2020
YOR193W	PEX27	/	Aβ42 directed to the secretory pathway	Deletion+temperature sensitive mutants	Suppressor	Chen et al., 2020
YGR168C	PEX35	/	Aβ42 directed to the secretory pathway	Deletion+temperature sensitive mutants	Enhancer	Chen et al., 2020
YNL329C	PEX6	PEX6	α-Aβ42-GFP transport to the plasma membrane	Euroscarf Yeast deletion collection	Suppressor	Fruhmann et al., 2018
YJL179W	PFD1	PFDN1	α-Aβ42-GFP transport to the plasma membrane	Euroscarf Yeast deletion collection	Suppressor	Fruhmann et al., 2018
YBR075W	PFF1	ERMP1	Aβ42 directed to the secretory pathway	Deletion+temperature sensitive mutants	Suppressor	Chen et al., 2020
YOR122C	PFY1	PFN4	Aβ42 directed to the secretory pathway	Deletion+temperature sensitive mutants	Suppressor	Chen et al., 2020
YBR196C	PGI1	GPI	Aβ42 directed to the secretory pathway	Deletion+temperature sensitive mutants	Suppressor	Chen et al., 2020
YMR105C	PGM2	PGM1/PGM5	Aβ42 directed to the secretory pathway	Deletion+temperature sensitive mutants	Enhancer	Chen et al., 2020
YGR231C	PHB2	PHB2	Aβ42 directed to the secretory pathway	Deletion+temperature sensitive mutants	Suppressor	Chen et al., 2020
YOL084W	PHM7	TMEM63A/TMEM63B	α-Aβ42-GFP transport to the plasma membrane	Euroscarf Yeast deletion collection	Suppressor	Fruhmann et al., 2018
YOL001W	PHO80	/	Aβ42 directed to the secretory pathway	Deletion+temperature sensitive mutants	Suppressor	Chen et al., 2020
YGL023C	PIB2	/	Aβ42 directed to the secretory pathway	Deletion+temperature sensitive mutants	Suppressor	Chen et al., 2020
YIL045W	PIG2	PPP1R3B/PPP1R3C/PPP1R3D/PPP1R3G	Aβ42 directed to the secretory pathway	Deletion+temperature sensitive mutants	Suppressor	Chen et al., 2020
YGR086C	PIL1	/	Aβ42 directed to the secretory pathway	Deletion+temperature sensitive mutants	Enhancer	Chen et al., 2020
YBL051C	PIN4	/	Aβ42 directed to the secretory pathway	Deletion+temperature sensitive mutants	Enhancer	Chen et al., 2020
YBL105C	PKC1	PKC	ER targeting signal fused to Aβ42	Overexpression library	Enhancer	Treusch et al., 2011
YBL105C	PKC1	PKC	Aβ42 directed to the secretory pathway	Deletion+temperature sensitive mutants	Suppressor	Chen et al., 2020
YIL042C	PKP1	BCKDK	α-Aβ42-GFP transport to the plasma membrane	Euroscarf Yeast deletion collection	Suppressor	Fruhmann et al., 2018
YMR123W	PKR1	/	α-Aβ42-GFP transport to the plasma membrane	Euroscarf Yeast deletion collection	Enhancer	Fruhmann et al., 2018
YML107C	PML39	/	α-Aβ42-GFP transport to the plasma membrane	Euroscarf Yeast deletion collection	Suppressor	Fruhmann et al., 2018
YDR276C	PMP3	/	α-Aβ42-GFP transport to the plasma membrane	Euroscarf Yeast deletion collection	Enhancer	Fruhmann et al., 2018
YDR276C	PMP3	/	Aβ42 directed to the secretory pathway	Deletion+temperature sensitive mutants	Suppressor	Chen et al., 2020
YGL167C	PMR1	ATP2C1/ATP2C2	Aβ42 directed to the secretory pathway	Deletion+temperature sensitive mutants	Enhancer	Chen et al., 2020
YAL023C	PMT2	POMT2	ER targeting signal fused to Aβ42	Overexpression library	Enhancer	Treusch et al., 2011
YML069W	POB3	SSRP1	Aβ42 directed to the secretory pathway	Deletion+temperature sensitive mutants	Suppressor	Chen et al., 2020
YIL122W	POG1	/	ER targeting signal fused to Aβ42	Overexpression library	Enhancer	Treusch et al., 2011
YJR006W	POL31	POLD2	Aβ42 directed to the secretory pathway	Deletion+temperature sensitive mutants	Suppressor	Chen et al., 2020
YEL055C	POL5	MYBBP1A	Aβ42 directed to the secretory pathway	Deletion+temperature sensitive mutants	Suppressor	Chen et al., 2020
YLR018C	POM34	/	Aβ42 directed to the secretory pathway	Deletion+temperature sensitive mutants	Suppressor	Chen et al., 2020
YNL282W	POP3	/	Aβ42 directed to the secretory pathway	Deletion+temperature sensitive mutants	Suppressor	Chen et al., 2020
YBR167C	POP7	/	Aβ42 directed to the secretory pathway	Deletion+temperature sensitive mutants	Suppressor	Chen et al., 2020
YPL179W	PPQ1	/	Aβ42 directed to the secretory pathway	Deletion+temperature sensitive mutants	Enhancer	Chen et al., 2020
YLR014C	PPR1	/	ER targeting signal fused to Aβ42	Overexpression library	Suppressor	Treusch et al., 2011
YPR103W	PRE2	PSMB5PSMB8	Aβ42 directed to the secretory pathway	Deletion+temperature sensitive mutants	Enhancer	Chen et al., 2020
YGR135W	PRE9	PSMA4	Aβ42 directed to the secretory pathway	Deletion+temperature sensitive mutants	Enhancer	Chen et al., 2020
YPL192C	PRM3	/	α-Aβ42-GFP transport to the plasma membrane	Euroscarf Yeast deletion collection	Suppressor	Fruhmann et al., 2018
YAR031W	PRM9	/	α-Aβ42-GFP transport to the plasma membrane	Euroscarf Yeast deletion collection	Suppressor	Fruhmann et al., 2018
YGR006W	PRP18	PRPF18	Aβ42 directed to the secretory pathway	Deletion+temperature sensitive mutants	Enhancer	Chen et al., 2020
YLL036C	PRP19	PRPF19	Aβ42 directed to the secretory pathway	Deletion+temperature sensitive mutants	Suppressor	Chen et al., 2020
YNR011C	PRP2	DHX16	Aβ42 directed to the secretory pathway	Deletion+temperature sensitive mutants	Suppressor	Chen et al., 2020
YER013W	PRP22	DHX8	Aβ42 directed to the secretory pathway	Deletion+temperature sensitive mutants	Enhancer	Chen et al., 2020
YPR178W	PRP4	PRPF4	Aβ42 directed to the secretory pathway	Deletion+temperature sensitive mutants	Enhancer	Chen et al., 2020
YGL120C	PRP43	DHX15	Aβ42 directed to the secretory pathway	Deletion+temperature sensitive mutants	Enhancer	Chen et al., 2020
YBR055C	PRP6	PRPF6	Aβ42 directed to the secretory pathway	Deletion+temperature sensitive mutants	Suppressor	Chen et al., 2020
YBL068W	PRS4	PRPS1/PRPS1L1/PRPS2	Aβ42 directed to the secretory pathway	Deletion+temperature sensitive mutants	Suppressor	Chen et al., 2020
YDR013W	PSF1	GINS1	Aβ42 directed to the secretory pathway	Deletion+temperature sensitive mutants	Suppressor	Chen et al., 2020
YJL072C	PSF2	GINS2	Aβ42 directed to the secretory pathway	Deletion+temperature sensitive mutants	Suppressor	Chen et al., 2020
YAL017W	PSK1	PASK	ER targeting signal fused to Aβ42	Overexpression library	Enhancer	Treusch et al., 2011
YOL045W	PSK2	PASK/PIM2/PIM3	α-Aβ42-GFP transport to the plasma membrane	Euroscarf Yeast deletion collection	Suppressor	Fruhmann et al., 2018
YHR189W	PTH1	PTRH1	Aβ42 directed to the secretory pathway	Deletion+temperature sensitive mutants	Suppressor	Chen et al., 2020
YOL114C	PTH4	MRPL58	Aβ42 directed to the secretory pathway	Deletion+temperature sensitive mutants	Suppressor	Chen et al., 2020
YGR156W	PTI1	/	Aβ42 directed to the secretory pathway	Deletion+temperature sensitive mutants	Suppressor	Chen et al., 2020
YOR208W	PTP2	/	Aβ42 directed to the secretory pathway	Deletion+temperature sensitive mutants	Enhancer	Chen et al., 2020
YKR093W	PTR2	SLC15A3/SLC15A4	Aβ42 directed to the secretory pathway	Deletion+temperature sensitive mutants	Suppressor	Chen et al., 2020
YLL013C	PUF3	PUM1/PUM2	Aβ42 directed to the secretory pathway	Deletion+temperature sensitive mutants	Enhancer	Chen et al., 2020
YOR157C	PUP1	PSMB10/PSMB7	Aβ42 directed to the secretory pathway	Deletion+temperature sensitive mutants	Enhancer	Chen et al., 2020
YGR253C	PUP2	PSMA5	Aβ42 directed to the secretory pathway	Deletion+temperature sensitive mutants	Enhancer	Chen et al., 2020
YNL292W	PUS4	TRUB1/TRUB2	Aβ42 directed to the secretory pathway	Deletion+temperature sensitive mutants	Suppressor	Chen et al., 2020
YDL036C	PUS9	RPUSD2	Aβ42 directed to the secretory pathway	Deletion+temperature sensitive mutants	Enhancer	Chen et al., 2020
YOR348C	PUT4	SLC7A1/SLC7A2/SLC7A3/SLC7A4	α-Aβ42-GFP transport to the plasma membrane	Euroscarf Yeast deletion collection	Suppressor	Fruhmann et al., 2018
YLR283W	PUT7	/	α-Aβ42-GFP transport to the plasma membrane	Euroscarf Yeast deletion collection	Suppressor	Fruhmann et al., 2018
YGL062W	PYC1	PC	Aβ42 directed to the secretory pathway	Deletion+temperature sensitive mutants	Enhancer	Chen et al., 2020
YPR191W	QCR2	UQCRC2	Aβ42 directed to the secretory pathway	Deletion+temperature sensitive mutants	Suppressor	Chen et al., 2020
YDL103C	QRI1	UAP1/UAP1L1	Aβ42 directed to the secretory pathway	Deletion+temperature sensitive mutants	Suppressor	Chen et al., 2020
YDL104C	QRI7	OSGEPL1	Aβ42 directed to the secretory pathway	Deletion+temperature sensitive mutants	Suppressor	Chen et al., 2020
YPL022W	RAD1	ERCC4	Aβ42 directed to the secretory pathway	Deletion+temperature sensitive mutants	Enhancer	Chen et al., 2020
YEL037C	RAD23	RAD23A/RAD23B	Aβ42 directed to the secretory pathway	Deletion+temperature sensitive mutants	Enhancer	Chen et al., 2020
YDR314C	RAD34	XPC	α-Aβ42-GFP transport to the plasma membrane	Euroscarf Yeast deletion collection	Suppressor	Fruhmann et al., 2018
YDR004W	RAD57	XRCC3	Aβ42 directed to the secretory pathway	Deletion+temperature sensitive mutants	Suppressor	Chen et al., 2020
YDL059C	RAD59	RAD52	Aβ42 directed to the secretory pathway	Deletion+temperature sensitive mutants	Suppressor	Chen et al., 2020
YNL216W	RAP1	TERF2IP	Aβ42 directed to the secretory pathway	Deletion+temperature sensitive mutants	Suppressor	Chen et al., 2020
YML030W	RCF1	HIGD2A	Aβ42 directed to the secretory pathway	Deletion+temperature sensitive mutants	Suppressor	Chen et al., 2020
YMR034C	RCH1	SLC10A7	Aβ42 directed to the secretory pathway	Deletion+temperature sensitive mutants	Suppressor	Chen et al., 2020
YKL159C	RCN1	RCAN1	Aβ42 directed to the secretory pathway	Deletion+temperature sensitive mutants	Enhancer	Chen et al., 2020
YMR075W	RCO1	PHF12	Aβ42 directed to the secretory pathway	Deletion+temperature sensitive mutants	Suppressor	Chen et al., 2020
YPR094W	RDS3	PHF5A	Aβ42 directed to the secretory pathway	Deletion+temperature sensitive mutants	Suppressor	Chen et al., 2020
YMR133W	REC114	/	α-Aβ42-GFP transport to the plasma membrane	Euroscarf Yeast deletion collection	Suppressor	Fruhmann et al., 2018
YLR263W	RED1	/	Aβ42 directed to the secretory pathway	Deletion+temperature sensitive mutants	Suppressor	Chen et al., 2020
YBR267W	REI1	ZNF622	Aβ42 directed to the secretory pathway	Deletion+temperature sensitive mutants	Suppressor	Chen et al., 2020
YBR267W	REI1	ZNF622	α-Aβ42-GFP transport to the plasma membrane	Euroscarf Yeast deletion collection	Suppressor	Fruhmann et al., 2018
YCL001W	RER1	RER1	Aβ42 directed to the secretory pathway	Deletion+temperature sensitive mutants	Enhancer	Chen et al., 2020
YFR051C	RET2	ARCN1	Aβ42 directed to the secretory pathway	Deletion+temperature sensitive mutants	Enhancer	Chen et al., 2020
YLR059C	REX2	REXO2	Aβ42 directed to the secretory pathway	Deletion+temperature sensitive mutants	Suppressor	Chen et al., 2020
YAR007C	RFA1	RPA1	Aβ42 directed to the secretory pathway	Deletion+temperature sensitive mutants	Suppressor	Chen et al., 2020
YIL118W	RHO3	RHOA/RHOB/RHOC	Aβ42 directed to the secretory pathway	Deletion+temperature sensitive mutants	Enhancer	Chen et al., 2020
YNL163C	RIA1	EFL1	Aβ42 directed to the secretory pathway	Deletion+temperature sensitive mutants	Enhancer	Chen et al., 2020
YBR153W	RIB7	/	Aβ42 directed to the secretory pathway	Deletion+temperature sensitive mutants	Suppressor	Chen et al., 2020
YLR039C	RIC1	RIC1	Aβ42 directed to the secretory pathway	Deletion+temperature sensitive mutants	Enhancer	Chen et al., 2020
YCR028C-A	RIM1	SSBP1	Aβ42 directed to the secretory pathway	Deletion+temperature sensitive mutants	Suppressor	Chen et al., 2020
YMR139W	RIM11	GSK3A/GSK3B	Aβ42 directed to the secretory pathway	Deletion+temperature sensitive mutants	Enhancer	Chen et al., 2020
YGL046W	RIM8	ARRDC1	Aβ42 directed to the secretory pathway	Deletion+temperature sensitive mutants	Enhancer	Chen et al., 2020
YGL045W	RIM8	ARRDC1	α-Aβ42-GFP transport to the plasma membrane	Euroscarf Yeast deletion collection	Enhancer	Fruhmann et al., 2018
YMR247C	RKR1	LTN1	Aβ42 directed to the secretory pathway	Deletion+temperature sensitive mutants	Suppressor	Chen et al., 2020
YPR018W	RLF2	CHAF1A	Aβ42 directed to the secretory pathway	Deletion+temperature sensitive mutants	Suppressor	Chen et al., 2020
YPL089C	RLM1	MEF2A/MEF2C/MEF2D	Aβ42 directed to the secretory pathway	Deletion+temperature sensitive mutants	Enhancer	Chen et al., 2020
YDL001W	RMD1	/	Aβ42 directed to the secretory pathway	Deletion+temperature sensitive mutants	Suppressor	Chen et al., 2020
YGL044C	RNA15	CSTF2/CSTF2T	Aβ42 directed to the secretory pathway	Deletion+temperature sensitive mutants	Suppressor	Chen et al., 2020
YLR154C	RNH203	/	Aβ42 directed to the secretory pathway	Deletion+temperature sensitive mutants	Enhancer	Chen et al., 2020
YGR070W	ROM1	NET1	ER targeting signal fused to Aβ42	Overexpression library	Enhancer	Treusch et al., 2011
YMR200W	ROT1	/	Aβ42 directed to the secretory pathway	Deletion+temperature sensitive mutants	Enhancer	Chen et al., 2020
YBR229C	ROT2	GANAB	Aβ42 directed to the secretory pathway	Deletion+temperature sensitive mutants	Enhancer	Chen et al., 2020
YOR151C	RPB2	POLR2B	Aβ42 directed to the secretory pathway	Deletion+temperature sensitive mutants	Suppressor	Chen et al., 2020
YIL021W	RPB3	POLR2C	Aβ42 directed to the secretory pathway	Deletion+temperature sensitive mutants	Suppressor	Chen et al., 2020
YJL140W	RPB4	POLR2D	α-Aβ42-GFP transport to the plasma membrane	Euroscarf Yeast deletion collection	Suppressor	Fruhmann et al., 2018
YGL070C	RPB9	POLR2I	α-Aβ42-GFP transport to the plasma membrane	Euroscarf Yeast deletion collection	Suppressor	Fruhmann et al., 2018
YKL144C	RPC25	POLR3H	Aβ42 directed to the secretory pathway	Deletion+temperature sensitive mutants	Enhancer	Chen et al., 2020
YHR088W	RPF1	RPF1	Aβ42 directed to the secretory pathway	Deletion+temperature sensitive mutants	Suppressor	Chen et al., 2020
YKR081C	RPF2	RPF2	Aβ42 directed to the secretory pathway	Deletion+temperature sensitive mutants	Enhancer	Chen et al., 2020
YGR085C	RPL11B	RPL11	Aβ42 directed to the secretory pathway	Deletion+temperature sensitive mutants	Enhancer	Chen et al., 2020
YKL006W	RPL14A	RPL14	Aβ42 directed to the secretory pathway	Deletion+temperature sensitive mutants	Suppressor	Chen et al., 2020
YMR121C	RPL15B	RPL15	Aβ42 directed to the secretory pathway	Deletion+temperature sensitive mutants	Suppressor	Chen et al., 2020
YPL079W	RPL21B	RPL21	Aβ42 directed to the secretory pathway	Deletion+temperature sensitive mutants	Enhancer	Chen et al., 2020
YGL031C	RPL24A	RPL24	Aβ42 directed to the secretory pathway	Deletion+temperature sensitive mutants	Suppressor	Chen et al., 2020
YLR344W	RPL26A	RPL26/RPL26L1	Aβ42 directed to the secretory pathway	Deletion+temperature sensitive mutants	Enhancer	Chen et al., 2020
YFR031C-A	RPL2A	RPL8	Aβ42 directed to the secretory pathway	Deletion+temperature sensitive mutants	Suppressor	Chen et al., 2020
YIL018W	RPL2B	RPL8	α-Aβ42-GFP transport to the plasma membrane	Euroscarf Yeast deletion collection	Suppressor	Fruhmann et al., 2018
YDL191W	RPL35A	/	Aβ42 directed to the secretory pathway	Deletion+temperature sensitive mutants	Enhancer	Chen et al., 2020
YLL045C	RPL8B	RPL7A	Aβ42 directed to the secretory pathway	Deletion+temperature sensitive mutants	Suppressor	Chen et al., 2020
YNL067W	RPL9B	RPL9	Aβ42 directed to the secretory pathway	Deletion+temperature sensitive mutants	Enhancer	Chen et al., 2020
YFR052W	RPN12	PSMD8	Aβ42 directed to the secretory pathway	Deletion+temperature sensitive mutants	Suppressor	Chen et al., 2020
YDL097C	RPN6	PSMD11	Aβ42 directed to the secretory pathway	Deletion+temperature sensitive mutants	Enhancer	Chen et al., 2020
YFL036W	RPO41	POLRMT	Aβ42 directed to the secretory pathway	Deletion+temperature sensitive mutants	Enhancer	Chen et al., 2020
YDR382W	RPP2B	RPLP2	Aβ42 directed to the secretory pathway	Deletion+temperature sensitive mutants	Enhancer	Chen et al., 2020
YMR230W	RPS10B	RPS10/RPS10-NUDT3/RPS10P5	Aβ42 directed to the secretory pathway	Deletion+temperature sensitive mutants	Suppressor	Chen et al., 2020
YDR025W	RPS11A	RPS11	Aβ42 directed to the secretory pathway	Deletion+temperature sensitive mutants	Suppressor	Chen et al., 2020
YBR048W	RPS11B	RPS11	Aβ42 directed to the secretory pathway	Deletion+temperature sensitive mutants	Suppressor	Chen et al., 2020
YDR064W	RPS13	RPS13	Aβ42 directed to the secretory pathway	Deletion+temperature sensitive mutants	Suppressor	Chen et al., 2020
YMR143W	RPS16A	RPS16	Aβ42 directed to the secretory pathway	Deletion+temperature sensitive mutants	Suppressor	Chen et al., 2020
YDL083C	RPS16B	RPS16	Aβ42 directed to the secretory pathway	Deletion+temperature sensitive mutants	Suppressor	Chen et al., 2020
YDR447C	RPS17B	RPS17	Aβ42 directed to the secretory pathway	Deletion+temperature sensitive mutants	Suppressor	Chen et al., 2020
YNL302C	RPS19B	RPS19	Aβ42 directed to the secretory pathway	Deletion+temperature sensitive mutants	Suppressor	Chen et al., 2020
YLR367W	RPS22B	RPS15A	Aβ42 directed to the secretory pathway	Deletion+temperature sensitive mutants	Suppressor	Chen et al., 2020
YER074W	RPS24A	RPS24	Aβ42 directed to the secretory pathway	Deletion+temperature sensitive mutants	Suppressor	Chen et al., 2020
YKL156W	RPS27A	RPS27/RPS27L	Aβ42 directed to the secretory pathway	Deletion+temperature sensitive mutants	Suppressor	Chen et al., 2020
YOR182C	RPS30B	FAU	Aβ42 directed to the secretory pathway	Deletion+temperature sensitive mutants	Suppressor	Chen et al., 2020
YJR145C	RPS4A	RPS4X/RPS4Y1/RPS4Y2	Aβ42 directed to the secretory pathway	Deletion+temperature sensitive mutants	Suppressor	Chen et al., 2020
YHR203C	RPS4B	RPS4X/RPS4Y1/RPS4Y2	Aβ42 directed to the secretory pathway	Deletion+temperature sensitive mutants	Suppressor	Chen et al., 2020
YPL090C	RPS6A	RPS6	Aβ42 directed to the secretory pathway	Deletion+temperature sensitive mutants	Enhancer	Chen et al., 2020
YBR181C	RPS6B	/	Aβ42 directed to the secretory pathway	Deletion+temperature sensitive mutants	Suppressor	Chen et al., 2020
YOR096W	RPS7A	RPS7	α-Aβ42-GFP transport to the plasma membrane	Euroscarf Yeast deletion collection	Enhancer	Fruhmann et al., 2018
YNL096C	RPS7B	RPS7	α-Aβ42-GFP transport to the plasma membrane	Euroscarf Yeast deletion collection	Suppressor	Fruhmann et al., 2018
YBL072C	RPS8A	RPS8	α-Aβ42-GFP transport to the plasma membrane	Euroscarf Yeast deletion collection	Suppressor	Fruhmann et al., 2018
YKL145W	RPT1	PSMC2	Aβ42 directed to the secretory pathway	Deletion+temperature sensitive mutants	Enhancer	Chen et al., 2020
YOR259C	RPT4	PSMC6	Aβ42 directed to the secretory pathway	Deletion+temperature sensitive mutants	Enhancer	Chen et al., 2020
YGL048C	RPT6	PSMC5	Aβ42 directed to the secretory pathway	Deletion+temperature sensitive mutants	Enhancer	Chen et al., 2020
YIL153W	RRD1	PTPA	Aβ42 directed to the secretory pathway	Deletion+temperature sensitive mutants	Enhancer	Chen et al., 2020
YDL216C	RRI1	COPS5	Aβ42 directed to the secretory pathway	Deletion+temperature sensitive mutants	Suppressor	Chen et al., 2020
YDL111C	RRP42	EXOSC7	Aβ42 directed to the secretory pathway	Deletion+temperature sensitive mutants	Suppressor	Chen et al., 2020
YDR083W	RRP8	RRP8	Aβ42 directed to the secretory pathway	Deletion+temperature sensitive mutants	Suppressor	Chen et al., 2020
YOR294W	RRS1	RRS1	Aβ42 directed to the secretory pathway	Deletion+temperature sensitive mutants	Enhancer	Chen et al., 2020
YNL105W	RRT16	/	α-Aβ42-GFP transport to the plasma membrane	Euroscarf Yeast deletion collection	Suppressor	Fruhmann et al., 2018
YOL048C	RRT8	/	Aβ42 directed to the secretory pathway	Deletion+temperature sensitive mutants	Enhancer	Chen et al., 2020
YCR052W	RSC6	SMARCD1/SMARCD2/SMARCD3/	Aβ42 directed to the secretory pathway	Deletion+temperature sensitive mutants	Suppressor	Chen et al., 2020
YML127W	RSC9	ARID4A/ARID4B	Aβ42 directed to the secretory pathway	Deletion+temperature sensitive mutants	Enhancer	Chen et al., 2020
YIL093C	RSM25	/	α-Aβ42-GFP transport to the plasma membrane	Euroscarf Yeast deletion collection	Suppressor	Fruhmann et al., 2018
YER125W	RSP5	NEDD4/NEDD4L	Aβ42 directed to the secretory pathway	Deletion+temperature sensitive mutants	Enhancer	Chen et al., 2020
YOL067C	RTG1	/	α-Aβ42-GFP transport to the plasma membrane	Euroscarf Yeast deletion collection	Enhancer	Fruhmann et al., 2018
YOL067C	RTG1	/	Aβ42 directed to the secretory pathway	Deletion+temperature sensitive mutants	Suppressor	Chen et al., 2020
YBL103C	RTG3	MITF	ER targeting signal fused to Aβ42	Overexpression library	Suppressor	Treusch et al., 2011
YOR014W	RTS1	PPP2R5	Aβ42 directed to the secretory pathway	Deletion+temperature sensitive mutants	Enhancer	Chen et al., 2020
YOR014W	RTS1	PPP2R5	ER targeting signal fused to Aβ42	Overexpression library	Suppressor	Treusch et al., 2011
YDR388W	RVS167	BIN3	Aβ42 directed to the secretory pathway	Deletion+temperature sensitive mutants	Enhancer	Chen et al., 2020
YDR388W	RVS167	BIN3	α-Aβ42-GFP transport to the plasma membrane	Euroscarf Yeast deletion collection	Enhancer	Fruhmann et al., 2018
YBR095C	RXT2	/	Aβ42 directed to the secretory pathway	Deletion+temperature sensitive mutants	Suppressor	Chen et al., 2020
YKL212W	SAC1	SACM1L	Aβ42 directed to the secretory pathway	Deletion+temperature sensitive mutants	Enhancer	Chen et al., 2020
YDR129C	SAC6	LCP1/PLS3	α-Aβ42-GFP transport to the plasma membrane	Euroscarf Yeast deletion collection	Enhancer	Fruhmann et al., 2018
YDR389W	SAC7	GMIP	Aβ42 directed to the secretory pathway	Deletion+temperature sensitive mutants	Enhancer	Chen et al., 2020
YER129W	SAK1	CAMKK1/CAMKK2	Aβ42 directed to the secretory pathway	Deletion+temperature sensitive mutants	Suppressor	Chen et al., 2020
YLR180W	SAM1	MAT1A/MAT2A	Aβ42 directed to the secretory pathway	Deletion+temperature sensitive mutants	Suppressor	Chen et al., 2020
YHR083W	SAM35	/	Aβ42 directed to the secretory pathway	Deletion+temperature sensitive mutants	Suppressor	Chen et al., 2020
YMR060C	SAM37	MTX1/MTX3	α-Aβ42-GFP transport to the plasma membrane	Euroscarf Yeast deletion collection	Enhancer	Fruhmann et al., 2018
YFR040W	SAP155	PPP6R1/PPP6R2/PPP6R3	Aβ42 directed to the secretory pathway	Deletion+temperature sensitive mutants	Enhancer	Chen et al., 2020
YKR028W	SAP190	PPP6R1/PPP6R2/PPP6R3	Aβ42 directed to the secretory pathway	Deletion+temperature sensitive mutants	Suppressor	Chen et al., 2020
YPR129W	SCD6	LSM14A/LSM14B	Aβ42 directed to the secretory pathway	Deletion+temperature sensitive mutants	Suppressor	Chen et al., 2020
YPR129W	SCD6	LSM14A/LSM14B	α-Aβ42-GFP transport to the plasma membrane	Euroscarf Yeast deletion collection	Suppressor	Fruhmann et al., 2018
YMR214W	SCJ1	DNAJB11	Aβ42 directed to the secretory pathway	Deletion+temperature sensitive mutants	Enhancer	Chen et al., 2020
YMR272C	SCS7	FA2H	Aβ42 directed to the secretory pathway	Deletion+temperature sensitive mutants	Enhancer	Chen et al., 2020
YBL011W	SCT1	/	Aβ42 directed to the secretory pathway	Deletion+temperature sensitive mutants	Suppressor	Chen et al., 2020
YGR279C	SCW4	/	Aβ42 directed to the secretory pathway	Deletion+temperature sensitive mutants	Suppressor	Chen et al., 2020
YEL057C	SDD1	/	Aβ42 directed to the secretory pathway	Deletion+temperature sensitive mutants	Suppressor	Chen et al., 2020
YOL098C	SDD3	/	Aβ42 directed to the secretory pathway	Deletion+temperature sensitive mutants	Suppressor	Chen et al., 2020
YBR214W	SDS24	/	Aβ42 directed to the secretory pathway	Deletion+temperature sensitive mutants	Suppressor	Chen et al., 2020
YIL084C	SDS3	/	Aβ42 directed to the secretory pathway	Deletion+temperature sensitive mutants	Suppressor	Chen et al., 2020
YNR026C	SEC12	PREB	Aβ42 directed to the secretory pathway	Deletion+temperature sensitive mutants	Suppressor	Chen et al., 2020
YMR079W	SEC14	SEC14L2/SEC14L3	Aβ42 directed to the secretory pathway	Deletion+temperature sensitive mutants	Suppressor	Chen et al., 2020
YGL233W	SEC15	EXOC6/EXOC6B	Aβ42 directed to the secretory pathway	Deletion+temperature sensitive mutants	Suppressor	Chen et al., 2020
YNL287W	SEC21	COPG1/COPG2	Aβ42 directed to the secretory pathway	Deletion+temperature sensitive mutants	Enhancer	Chen et al., 2020
YLR268W	SEC22	SEC22A/SEC22B	Aβ42 directed to the secretory pathway	Deletion+temperature sensitive mutants	Enhancer	Chen et al., 2020
YPR181C	SEC23	SEC23A/SEC23B	Aβ42 directed to the secretory pathway	Deletion+temperature sensitive mutants	Enhancer	Chen et al., 2020
YIL109C	SEC24	SEC24A/SEC24B	Aβ42 directed to the secretory pathway	Deletion+temperature sensitive mutants	Enhancer	Chen et al., 2020
YDR238C	SEC26	COPB1	Aβ42 directed to the secretory pathway	Deletion+temperature sensitive mutants	Enhancer	Chen et al., 2020
YGL137W	SEC27	COPB2	Aβ42 directed to the secretory pathway	Deletion+temperature sensitive mutants	Enhancer	Chen et al., 2020
YIL076W	SEC28	COPE	Aβ42 directed to the secretory pathway	Deletion+temperature sensitive mutants	Enhancer	Chen et al., 2020
YER008C	SEC3	EXOC1	Aβ42 directed to the secretory pathway	Deletion+temperature sensitive mutants	Suppressor	Chen et al., 2020
YFL045C	SEC53	PMM1/PMM2	Aβ42 directed to the secretory pathway	Deletion+temperature sensitive mutants	Suppressor	Chen et al., 2020
YMR013C	SEC59	DOLK	Aβ42 directed to the secretory pathway	Deletion+temperature sensitive mutants	Suppressor	Chen et al., 2020
YPL094C	SEC62	SEC62	Aβ42 directed to the secretory pathway	Deletion+temperature sensitive mutants	Suppressor	Chen et al., 2020
YOR254C	SEC63	SEC63	Aβ42 directed to the secretory pathway	Deletion+temperature sensitive mutants	Suppressor	Chen et al., 2020
YML105C	SEC65	SRP19	Aβ42 directed to the secretory pathway	Deletion+temperature sensitive mutants	Suppressor	Chen et al., 2020
YPR055W	SEC8	EXOC4	Aβ42 directed to the secretory pathway	Deletion+temperature sensitive mutants	Enhancer	Chen et al., 2020
YDR077W	SED1	/	Aβ42 directed to the secretory pathway	Deletion+temperature sensitive mutants	Enhancer	Chen et al., 2020
YLR430W	SEN1	SETX	Aβ42 directed to the secretory pathway	Deletion+temperature sensitive mutants	Enhancer	Chen et al., 2020
YLR105C	SEN2	TSEN2	Aβ42 directed to the secretory pathway	Deletion+temperature sensitive mutants	Suppressor	Chen et al., 2020
YJL168C	SET2	NSD1/NSD2/NSD3	Aβ42 directed to the secretory pathway	Deletion+temperature sensitive mutants	Suppressor	Chen et al., 2020
YKR029C	SET3	KMT2E/SETD5	Aβ42 directed to the secretory pathway	Deletion+temperature sensitive mutants	Suppressor	Chen et al., 2020
YOR165W	SEY1	/	Aβ42 directed to the secretory pathway	Deletion+temperature sensitive mutants	Enhancer	Chen et al., 2020
YKL006C-A	SFT1	BET1L	Aβ42 directed to the secretory pathway	Deletion+temperature sensitive mutants	Enhancer	Chen et al., 2020
YCL010C	SGF29	SGF29	Aβ42 directed to the secretory pathway	Deletion+temperature sensitive mutants	Enhancer	Chen et al., 2020
YMR190C	SGS1	BLM/RECQL	Aβ42 directed to the secretory pathway	Deletion+temperature sensitive mutants	Suppressor	Chen et al., 2020
YOR057W	SGT1	SUGT1	Aβ42 directed to the secretory pathway	Deletion+temperature sensitive mutants	Suppressor	Chen et al., 2020
YOR057W	SGT1	SUGT1	Aβ42 directed to the secretory pathway	Deletion+temperature sensitive mutants	Suppressor	Chen et al., 2020
YPR161C	SGV1	CDK9	Aβ42 directed to the secretory pathway	Deletion+temperature sensitive mutants	Suppressor	Chen et al., 2020
YOR035C	SHE4	UNC45A	Aβ42 directed to the secretory pathway	Deletion+temperature sensitive mutants	Enhancer	Chen et al., 2020
YLR164W	SHH4	SDHD	Aβ42 directed to the secretory pathway	Deletion+temperature sensitive mutants	Suppressor	Chen et al., 2020
YBR103W	SIF2	TBL1X/TBL1XR1/TBL1Y	Aβ42 directed to the secretory pathway	Deletion+temperature sensitive mutants	Suppressor	Chen et al., 2020
YOL031C	SIL1	SIL1	Aβ42 directed to the secretory pathway	Deletion+temperature sensitive mutants	Enhancer	Chen et al., 2020
YOL004W	SIN3	SIN3A/SIN3B	Aβ42 directed to the secretory pathway	Deletion+temperature sensitive mutants	Suppressor	Chen et al., 2020
YNL032W	SIW14	/	Aβ42 directed to the secretory pathway	Deletion+temperature sensitive mutants	Enhancer	Chen et al., 2020
YKL023W	SKA1	/	Aβ42 directed to the secretory pathway	Deletion+temperature sensitive mutants	Enhancer	Chen et al., 2020
YGL213C	SKI8	WDR61	Aβ42 directed to the secretory pathway	Deletion+temperature sensitive mutants	Suppressor	Chen et al., 2020
YHR206W	SKN7	HSF1	Aβ42 directed to the secretory pathway	Deletion+temperature sensitive mutants	Enhancer	Chen et al., 2020
YNL311C	SKP2	/	Aβ42 directed to the secretory pathway	Deletion+temperature sensitive mutants	Suppressor	Chen et al., 2020
YBL061C	SKT5	SEL1L2	ER targeting signal fused to Aβ42	Overexpression library	Enhancer	Treusch et al., 2011
YBL007C	SLA1	/	Aβ42 directed to the secretory pathway	Deletion+temperature sensitive mutants	Enhancer	Chen et al., 2020
YBL007C	SLA1	/	α-Aβ42-GFP transport to the plasma membrane	Euroscarf Yeast deletion collection	Enhancer	Fruhmann et al., 2018
YBL007C	SLA1	/	ER targeting signal fused to Aβ42	Overexpression library	Suppressor	Treusch et al., 2011
YGL113W	SLD3	/	Aβ42 directed to the secretory pathway	Deletion+temperature sensitive mutants	Suppressor	Chen et al., 2020
YDR515W	SLF1	LARP1	ER targeting signal fused to Aβ42	Overexpression library	Suppressor	Treusch et al., 2011
YOR008C	SLG1	WSCD1	Aβ42 directed to the secretory pathway	Deletion+temperature sensitive mutants	Suppressor	Chen et al., 2020
YGR212W	SLI1	/	Aβ42 directed to the secretory pathway	Deletion+temperature sensitive mutants	Suppressor	Chen et al., 2020
YOR195W	SLK19	/	Aβ42 directed to the secretory pathway	Deletion+temperature sensitive mutants	Suppressor	Chen et al., 2020
YNL047C	SLM2	/	α-Aβ42-GFP transport to the plasma membrane	Euroscarf Yeast deletion collection	Suppressor	Fruhmann et al., 2018
YDL033C	SLM3	TRMU	Aβ42 directed to the secretory pathway	Deletion+temperature sensitive mutants	Suppressor	Chen et al., 2020
YBR266C	SLM6	/	α-Aβ42-GFP transport to the plasma membrane	Euroscarf Yeast deletion collection	Suppressor	Fruhmann et al., 2018
YLR139C	SLS1	/	ER targeting signal fused to Aβ42	Overexpression library	Enhancer	Treusch et al., 2011
YHR030C	SLT2	MAPK7	Aβ42 directed to the secretory pathway	Deletion+temperature sensitive mutants	Enhancer	Chen et al., 2020
YDL013W	SLX5	/	Aβ42 directed to the secretory pathway	Deletion+temperature sensitive mutants	Suppressor	Chen et al., 2020
YDL013W	SLX5	/	α-Aβ42-GFP transport to the plasma membrane	Euroscarf Yeast deletion collection	Suppressor	Fruhmann et al., 2018
YER116C	SLX8	/	α-Aβ42-GFP transport to the plasma membrane	Euroscarf Yeast deletion collection	Enhancer	Fruhmann et al., 2018
YER116C	SLX8	/	Aβ42 directed to the secretory pathway	Deletion+temperature sensitive mutants	Suppressor	Chen et al., 2020
YGR081C	SLX9	/	Aβ42 directed to the secretory pathway	Deletion+temperature sensitive mutants	Suppressor	Chen et al., 2020
YDR189W	SLY1	SCFD1	Aβ42 directed to the secretory pathway	Deletion+temperature sensitive mutants	Suppressor	Chen et al., 2020
YJL074C	SMC3	SMC3	Aβ42 directed to the secretory pathway	Deletion+temperature sensitive mutants	Suppressor	Chen et al., 2020
YLR034C	SMF3	SLC11A1/SLC11A2	α-Aβ42-GFP transport to the plasma membrane	Euroscarf Yeast deletion collection	Suppressor	Fruhmann et al., 2018
YPR054W	SMK1	/	α-Aβ42-GFP transport to the plasma membrane	Euroscarf Yeast deletion collection	Suppressor	Fruhmann et al., 2018
YJL147C	SMT1	/	α-Aβ42-GFP transport to the plasma membrane	Euroscarf Yeast deletion collection	Suppressor	Fruhmann et al., 2018
YLR065C	SND2	TMEM208	Aβ42 directed to the secretory pathway	Deletion+temperature sensitive mutants	Enhancer	Chen et al., 2020
YGL115W	SNF4	PRKAG1/PRKAG2/PRKAG3	Aβ42 directed to the secretory pathway	Deletion+temperature sensitive mutants	Suppressor	Chen et al., 2020
YHL025W	SNF6	/	Aβ42 directed to the secretory pathway	Deletion+temperature sensitive mutants	Suppressor	Chen et al., 2020
YLR025W	SNF7	CHMP4A/CHMP4B	α-Aβ42-GFP transport to the plasma membrane	Euroscarf Yeast deletion collection	Enhancer	Fruhmann et al., 2018
YDR478W	SNM1	/	Aβ42 directed to the secretory pathway	Deletion+temperature sensitive mutants	Suppressor	Chen et al., 2020
YNL334C	SNO2	/	Aβ42 directed to the secretory pathway	Deletion+temperature sensitive mutants	Suppressor	Chen et al., 2020
YNL334C	SNO2	/	α-Aβ42-GFP transport to the plasma membrane	Euroscarf Yeast deletion collection	Suppressor	Fruhmann et al., 2018
YCR033W	SNT1	NCOR1/NCOR2	Aβ42 directed to the secretory pathway	Deletion+temperature sensitive mutants	Suppressor	Chen et al., 2020
YPR101W	SNT309	/	α-Aβ42-GFP transport to the plasma membrane	Euroscarf Yeast deletion collection	Suppressor	Fruhmann et al., 2018
YEL026W	SNU13	SNU13	Aβ42 directed to the secretory pathway	Deletion+temperature sensitive mutants	Suppressor	Chen et al., 2020
YDR240C	SNU56	/	Aβ42 directed to the secretory pathway	Deletion+temperature sensitive mutants	Enhancer	Chen et al., 2020
YGR013W	SNU71	/	Aβ42 directed to the secretory pathway	Deletion+temperature sensitive mutants	Suppressor	Chen et al., 2020
YMR096W	SNZ1	/	Aβ42 directed to the secretory pathway	Deletion+temperature sensitive mutants	Suppressor	Chen et al., 2020
YCR073W-A	SOL2	PGLS	Aβ42 directed to the secretory pathway	Deletion+temperature sensitive mutants	Suppressor	Chen et al., 2020
YJR010C-A	SPC1	SPCS1	Aβ42 directed to the secretory pathway	Deletion+temperature sensitive mutants	Enhancer	Chen et al., 2020
YGL093W	SPC105	/	Aβ42 directed to the secretory pathway	Deletion+temperature sensitive mutants	Suppressor	Chen et al., 2020
YDR356W	SPC110	LAMA2	Aβ42 directed to the secretory pathway	Deletion+temperature sensitive mutants	Enhancer	Chen et al., 2020
YML055W	SPC2	SPCS2	Aβ42 directed to the secretory pathway	Deletion+temperature sensitive mutants	Enhancer	Chen et al., 2020
YML055W	SPC2	SPCS2	α-Aβ42-GFP transport to the plasma membrane	Euroscarf Yeast deletion collection	Suppressor	Fruhmann et al., 2018
YER018C	SPC25	/	Aβ42 directed to the secretory pathway	Deletion+temperature sensitive mutants	Suppressor	Chen et al., 2020
YKL042W	SPC42	/	Aβ42 directed to the secretory pathway	Deletion+temperature sensitive mutants	Enhancer	Chen et al., 2020
YOL052C	SPE2	AMD1	α-Aβ42-GFP transport to the plasma membrane	Euroscarf Yeast deletion collection	Suppressor	Fruhmann et al., 2018
YEL031W	SPF1	ATP13A1	Aβ42 directed to the secretory pathway	Deletion+temperature sensitive mutants	Enhancer	Chen et al., 2020
YPR133C	SPN1	IWS1	Aβ42 directed to the secretory pathway	Deletion+temperature sensitive mutants	Suppressor	Chen et al., 2020
YAL009W	SPO7	/	ER targeting signal fused to Aβ42	Overexpression library	Enhancer	Treusch et al., 2011
YER148W	SPT15	TBP/TBPL2	Aβ42 directed to the secretory pathway	Deletion+temperature sensitive mutants	Enhancer	Chen et al., 2020
YGL207W	SPT16	SUPT16H	Aβ42 directed to the secretory pathway	Deletion+temperature sensitive mutants	Enhancer	Chen et al., 2020
YMR179W	SPT21	/	Aβ42 directed to the secretory pathway	Deletion+temperature sensitive mutants	Suppressor	Chen et al., 2020
YMR179W	SPT21	/	ER targeting signal fused to Aβ42	Overexpression library	Suppressor	Treusch et al., 2011
YDR392W	SPT3	SUPT3H	Aβ42 directed to the secretory pathway	Deletion+temperature sensitive mutants	Suppressor	Chen et al., 2020
YIR012W	SQT1	AAMP	Aβ42 directed to the secretory pathway	Deletion+temperature sensitive mutants	Enhancer	Chen et al., 2020
YBR253W	SRB6	/	Aβ42 directed to the secretory pathway	Deletion+temperature sensitive mutants	Suppressor	Chen et al., 2020
YCR081W	SRB8	MED12/MED12L	Aβ42 directed to the secretory pathway	Deletion+temperature sensitive mutants	Enhancer	Chen et al., 2020
YML033W	SRC1	LEMD2	Aβ42 directed to the secretory pathway	Deletion+temperature sensitive mutants	Enhancer	Chen et al., 2020
YML034W	SRC1	LEMD2	Aβ42 directed to the secretory pathway	Deletion+temperature sensitive mutants	Enhancer	Chen et al., 2020
YML034W	SRC1	LEMD2	α-Aβ42-GFP transport to the plasma membrane	Euroscarf Yeast deletion collection	Suppressor	Fruhmann et al., 2018
YLR119W	SRN2	/	Aβ42 directed to the secretory pathway	Deletion+temperature sensitive mutants	Enhancer	Chen et al., 2020
YPR032W	SRO7	LLGL1/STXBP5/STXBP5L	Aβ42 directed to the secretory pathway	Deletion+temperature sensitive mutants	Enhancer	Chen et al., 2020
YCL073C	SRO9	LARP1B	ER targeting signal fused to Aβ42	Overexpression library	Suppressor	Treusch et al., 2011
YDR292C	SRP101	SRPRA	Aβ42 directed to the secretory pathway	Deletion+temperature sensitive mutants	Suppressor	Chen et al., 2020
YKL154W	SRP102	SRPRB	Aβ42 directed to the secretory pathway	Deletion+temperature sensitive mutants	Suppressor	Chen et al., 2020
YNL138W	SRV2	CAP1/CAP2	Aβ42 directed to the secretory pathway	Deletion+temperature sensitive mutants	Enhancer	Chen et al., 2020
YLL024C	SSA2	HSPA1B/HSPA8	Aβ42 directed to the secretory pathway	Deletion+temperature sensitive mutants	Enhancer	Chen et al., 2020
YJR045C	SSC1	HSPA9	Aβ42 directed to the secretory pathway	Deletion+temperature sensitive mutants	Suppressor	Chen et al., 2020
YHR066W	SSF1	PPAN-P2RY11	Aβ42 directed to the secretory pathway	Deletion+temperature sensitive mutants	Suppressor	Chen et al., 2020
YNR031C	SSK2	MAP3K4	Aβ42 directed to the secretory pathway	Deletion+temperature sensitive mutants	Suppressor	Chen et al., 2020
YLR005W	SSL1	GTF2H2/GTF2H2C	Aβ42 directed to the secretory pathway	Deletion+temperature sensitive mutants	Suppressor	Chen et al., 2020
YIL143C	SSL2	ERCC3	Aβ42 directed to the secretory pathway	Deletion+temperature sensitive mutants	Suppressor	Chen et al., 2020
YMR183C	SSO2	STX4	α-Aβ42-GFP transport to the plasma membrane	Euroscarf Yeast deletion collection	Suppressor	Fruhmann et al., 2018
YHR184W	SSP1	/	α-Aβ42-GFP transport to the plasma membrane	Euroscarf Yeast deletion collection	Suppressor	Fruhmann et al., 2018
YLR452C	SST2	/	Aβ42 directed to the secretory pathway	Deletion+temperature sensitive mutants	Suppressor	Chen et al., 2020
YHR178W	STB5	/	Aβ42 directed to the secretory pathway	Deletion+temperature sensitive mutants	Enhancer	Chen et al., 2020
YJR117W	STE24	ZMPSTE24	Aβ42 directed to the secretory pathway	Deletion+temperature sensitive mutants	Enhancer	Chen et al., 2020
YJR117W	STE24	ZMPSTE24	α-Aβ42-GFP transport to the plasma membrane	Euroscarf Yeast deletion collection	Suppressor	Fruhmann et al., 2018
YDR082W	STN1	/	Aβ42 directed to the secretory pathway	Deletion+temperature sensitive mutants	Suppressor	Chen et al., 2020
YDR463W	STP1	/	Aβ42 directed to the secretory pathway	Deletion+temperature sensitive mutants	Suppressor	Chen et al., 2020
YDR463W	STP1	/	α-Aβ42-GFP transport to the plasma membrane	Euroscarf Yeast deletion collection	Suppressor	Fruhmann et al., 2018
YLR375W	STP3	/	Aβ42 directed to the secretory pathway	Deletion+temperature sensitive mutants	Suppressor	Chen et al., 2020
YLR305C	STT4	PI4KA/PI4KAP2	Aβ42 directed to the secretory pathway	Deletion+temperature sensitive mutants	Enhancer	Chen et al., 2020
YBL034C	STU1	CLASP1/CLASP2	Aβ42 directed to the secretory pathway	Deletion+temperature sensitive mutants	Suppressor	Chen et al., 2020
YLR045C	STU2	CKAP5	Aβ42 directed to the secretory pathway	Deletion+temperature sensitive mutants	Suppressor	Chen et al., 2020
YMR054W	STV1	ATP6V0A2/ATP6V0A4/TCIRG1	Aβ42 directed to the secretory pathway	Deletion+temperature sensitive mutants	Suppressor	Chen et al., 2020
YPR086W	SUA7	GTF2B	Aβ42 directed to the secretory pathway	Deletion+temperature sensitive mutants	Enhancer	Chen et al., 2020
YMR039C	SUB1	SUB1	Aβ42 directed to the secretory pathway	Deletion+temperature sensitive mutants	Suppressor	Chen et al., 2020
YPR151C	SUE1	/	α-Aβ42-GFP transport to the plasma membrane	Euroscarf Yeast deletion collection	Suppressor	Fruhmann et al., 2018
YDR310C	SUM1	/	Aβ42 directed to the secretory pathway	Deletion+temperature sensitive mutants	Enhancer	Chen et al., 2020
YBR143C	SUP45	ETF1	Aβ42 directed to the secretory pathway	Deletion+temperature sensitive mutants	Enhancer	Chen et al., 2020
YPL057C	SUR1	/	Aβ42 directed to the secretory pathway	Deletion+temperature sensitive mutants	Enhancer	Chen et al., 2020
YPL057C	SUR1	/	α-Aβ42-GFP transport to the plasma membrane	Euroscarf Yeast deletion collection	Suppressor	Fruhmann et al., 2018
YDR346C	SVF1	/	Aβ42 directed to the secretory pathway	Deletion+temperature sensitive mutants	Suppressor	Chen et al., 2020
YPL032C	SVL3	/	ER targeting signal fused to Aβ42	Overexpression library	Enhancer	Treusch et al., 2011
YDR320C	SWA2	DNAJC6	Aβ42 directed to the secretory pathway	Deletion+temperature sensitive mutants	Enhancer	Chen et al., 2020
YAL011W	SWC3	/	Aβ42 directed to the secretory pathway	Deletion+temperature sensitive mutants	Suppressor	Chen et al., 2020
YJL187C	SWE1	PKMYT1	Aβ42 directed to the secretory pathway	Deletion+temperature sensitive mutants	Enhancer	Chen et al., 2020
YDR126W	SWF1	ZDHHC4	Aβ42 directed to the secretory pathway	Deletion+temperature sensitive mutants	Enhancer	Chen et al., 2020
YOR166C	SWT1	SWT1	Aβ42 directed to the secretory pathway	Deletion+temperature sensitive mutants	Enhancer	Chen et al., 2020
YDR416W	SYF1	XAB2	Aβ42 directed to the secretory pathway	Deletion+temperature sensitive mutants	Enhancer	Chen et al., 2020
YLR251W	SYM1	MPV17/MPV17L2/PXMP2	Aβ42 directed to the secretory pathway	Deletion+temperature sensitive mutants	Suppressor	Chen et al., 2020
YJL004C	SYS1	SYS1	Aβ42 directed to the secretory pathway	Deletion+temperature sensitive mutants	Enhancer	Chen et al., 2020
YJL035C	TAD2	ADAT2	Aβ42 directed to the secretory pathway	Deletion+temperature sensitive mutants	Suppressor	Chen et al., 2020
YLR316C	TAD3	ADAT3	Aβ42 directed to the secretory pathway	Deletion+temperature sensitive mutants	Suppressor	Chen et al., 2020
YDR145W	TAF12	TAF12	Aβ42 directed to the secretory pathway	Deletion+temperature sensitive mutants	Enhancer	Chen et al., 2020
YMR005W	TAF4	TAF4B	Aβ42 directed to the secretory pathway	Deletion+temperature sensitive mutants	Enhancer	Chen et al., 2020
YBR198C	TAF5	TAF5/TAF5L	Aβ42 directed to the secretory pathway	Deletion+temperature sensitive mutants	Suppressor	Chen et al., 2020
YMR227C	TAF7	TAF7/TAF7L	Aβ42 directed to the secretory pathway	Deletion+temperature sensitive mutants	Enhancer	Chen et al., 2020
YPL128C	TBF1	/	Aβ42 directed to the secretory pathway	Deletion+temperature sensitive mutants	Suppressor	Chen et al., 2020
YBR044C	TCM62	/	Aβ42 directed to the secretory pathway	Deletion+temperature sensitive mutants	Suppressor	Chen et al., 2020
YPL180W	TCO89	/	Aβ42 directed to the secretory pathway	Deletion+temperature sensitive mutants	Suppressor	Chen et al., 2020
YER071C	TDA2	/	α-Aβ42-GFP transport to the plasma membrane	Euroscarf Yeast deletion collection	Enhancer	Fruhmann et al., 2018
YLR426W	TDA5	DHRS3/HSD17B11/HSD17B13/RDH10/SDR16C5	Aβ42 directed to the secretory pathway	Deletion+temperature sensitive mutants	Suppressor	Chen et al., 2020
YAL064C-A	TDA8	/	α-Aβ42-GFP transport to the plasma membrane	Euroscarf Yeast deletion collection	Suppressor	Fruhmann et al., 2018
YML081W	TDA9	/	α-Aβ42-GFP transport to the plasma membrane	Euroscarf Yeast deletion collection	Enhancer	Fruhmann et al., 2018
YBR083W	TEC1	TEAD1/TEAD2/TEAD3/TEAD4	α-Aβ42-GFP transport to the plasma membrane	Euroscarf Yeast deletion collection	Suppressor	Fruhmann et al., 2018
YBR083W	TEC1	TEAD1/TEAD2/TEAD3/TEAD4	ER targeting signal fused to Aβ42	Overexpression library	Suppressor	Treusch et al., 2011
YGR099W	TEL2	TELO2	Aβ42 directed to the secretory pathway	Deletion+temperature sensitive mutants	Suppressor	Chen et al., 2020
YNL128W	TEP1	PTEN	α-Aβ42-GFP transport to the plasma membrane	Euroscarf Yeast deletion collection	Suppressor	Fruhmann et al., 2018
YKR062W	TFA2	GTF2E2	Aβ42 directed to the secretory pathway	Deletion+temperature sensitive mutants	Enhancer	Chen et al., 2020
YDR311W	TFB1	GTF2H1	Aβ42 directed to the secretory pathway	Deletion+temperature sensitive mutants	Enhancer	Chen et al., 2020
YBR123C	TFC1	GTF3C5	Aβ42 directed to the secretory pathway	Deletion+temperature sensitive mutants	Suppressor	Chen et al., 2020
YAL001C	TFC3	/	Aβ42 directed to the secretory pathway	Deletion+temperature sensitive mutants	Suppressor	Chen et al., 2020
YGR005C	TFG2	GTF2F2	Aβ42 directed to the secretory pathway	Deletion+temperature sensitive mutants	Suppressor	Chen et al., 2020
YPL157W	TGS1	TGS1	Aβ42 directed to the secretory pathway	Deletion+temperature sensitive mutants	Enhancer	Chen et al., 2020
YPR121W	THI22	/	Aβ42 directed to the secretory pathway	Deletion+temperature sensitive mutants	Enhancer	Chen et al., 2020
YOR143C	THI80	TPK1	Aβ42 directed to the secretory pathway	Deletion+temperature sensitive mutants	Suppressor	Chen et al., 2020
YPR016C	TIF6	EIF6	Aβ42 directed to the secretory pathway	Deletion+temperature sensitive mutants	Enhancer	Chen et al., 2020
YOR297C	TIM18	SDHD	Aβ42 directed to the secretory pathway	Deletion+temperature sensitive mutants	Suppressor	Chen et al., 2020
YPL063W	TIM50	TIMM50	Aβ42 directed to the secretory pathway	Deletion+temperature sensitive mutants	Suppressor	Chen et al., 2020
YPR040W	TIP41	TIPRL	Aβ42 directed to the secretory pathway	Deletion+temperature sensitive mutants	Enhancer	Chen et al., 2020
YOL018C	TLG2	STX16	Aβ42 directed to the secretory pathway	Deletion+temperature sensitive mutants	Enhancer	Chen et al., 2020
YLR262C-A	TMA7	TMA7	Aβ42 directed to the secretory pathway	Deletion+temperature sensitive mutants	Suppressor	Chen et al., 2020
YOR194C	TOA1	GTF2A1	Aβ42 directed to the secretory pathway	Deletion+temperature sensitive mutants	Enhancer	Chen et al., 2020
YNL273W	TOF1	TIMELESS	α-Aβ42-GFP transport to the plasma membrane	Euroscarf Yeast deletion collection	Suppressor	Fruhmann et al., 2018
YKL203C	TOR2	MTOR	Aβ42 directed to the secretory pathway	Deletion+temperature sensitive mutants	Suppressor	Chen et al., 2020
YGL179C	TOS3	CAMKK1/CAMKK2	Aβ42 directed to the secretory pathway	Deletion+temperature sensitive mutants	Suppressor	Chen et al., 2020
YNL300W	TOS6	/	Aβ42 directed to the secretory pathway	Deletion+temperature sensitive mutants	Suppressor	Chen et al., 2020
YDR050C	TPI1	TPI1	Aβ42 directed to the secretory pathway	Deletion+temperature sensitive mutants	Suppressor	Chen et al., 2020
YOL102C	TPT1	TRPT1	Aβ42 directed to the secretory pathway	Deletion+temperature sensitive mutants	Enhancer	Chen et al., 2020
YNL299W	TRF5	TENT4A/TENT4B	Aβ42 directed to the secretory pathway	Deletion+temperature sensitive mutants	Suppressor	Chen et al., 2020
YJL129C	TRK1	/	α-Aβ42-GFP transport to the plasma membrane	Euroscarf Yeast deletion collection	Suppressor	Fruhmann et al., 2018
YDL112W	TRM3	TARBP1	Aβ42 directed to the secretory pathway	Deletion+temperature sensitive mutants	Enhancer	Chen et al., 2020
YBR061C	TRM7	FTSJ1	Aβ42 directed to the secretory pathway	Deletion+temperature sensitive mutants	Suppressor	Chen et al., 2020
YDR246W	TRS23	TRAPPC4	Aβ42 directed to the secretory pathway	Deletion+temperature sensitive mutants	Enhancer	Chen et al., 2020
YGR166W	TRS65	/	Aβ42 directed to the secretory pathway	Deletion+temperature sensitive mutants	Enhancer	Chen et al., 2020
YDR108W	TRS85	TRAPPC8	Aβ42 directed to the secretory pathway	Deletion+temperature sensitive mutants	Enhancer	Chen et al., 2020
YBR265W	TSC10	KDSR	Aβ42 directed to the secretory pathway	Deletion+temperature sensitive mutants	Suppressor	Chen et al., 2020
YER093C	TSC11	RICTOR	Aβ42 directed to the secretory pathway	Deletion+temperature sensitive mutants	Suppressor	Chen et al., 2020
YOR006C	TSR3	TSR3	α-Aβ42-GFP transport to the plasma membrane	Euroscarf Yeast deletion collection	Suppressor	Fruhmann et al., 2018
YKL034W	TUL1	/	α-Aβ42-GFP transport to the plasma membrane	Euroscarf Yeast deletion collection	Suppressor	Fruhmann et al., 2018
YMR071C	TVP18	CACFD1	α-Aβ42-GFP transport to the plasma membrane	Euroscarf Yeast deletion collection	Suppressor	Fruhmann et al., 2018
YBR082C	UBC4	UBE2D2/UBE2D3/UBE2D4	Aβ42 directed to the secretory pathway	Deletion+temperature sensitive mutants	Enhancer	Chen et al., 2020
YMR022W	UBC7	UBE2G2	Aβ42 directed to the secretory pathway	Deletion+temperature sensitive mutants	Enhancer	Chen et al., 2020
YBL067C	UBP13	USP12/USP46	Aβ42 directed to the secretory pathway	Deletion+temperature sensitive mutants	Suppressor	Chen et al., 2020
YBR058C	UBP14	USP13/USP5	Aβ42 directed to the secretory pathway	Deletion+temperature sensitive mutants	Suppressor	Chen et al., 2020
YER151C	UBP3	USP10	Aβ42 directed to the secretory pathway	Deletion+temperature sensitive mutants	Enhancer	Chen et al., 2020
YML013W	UBX2	FAF2	Aβ42 directed to the secretory pathway	Deletion+temperature sensitive mutants	Enhancer	Chen et al., 2020
YGR048W	UFD1	UFD1	Aβ42 directed to the secretory pathway	Deletion+temperature sensitive mutants	Suppressor	Chen et al., 2020
YPL020C	ULP1	SENP1	Aβ42 directed to the secretory pathway	Deletion+temperature sensitive mutants	Suppressor	Chen et al., 2020
YPL139C	UME1	/	Aβ42 directed to the secretory pathway	Deletion+temperature sensitive mutants	Suppressor	Chen et al., 2020
YDR207C	UME6	/	Aβ42 directed to the secretory pathway	Deletion+temperature sensitive mutants	Suppressor	Chen et al., 2020
YBR173C	UMP1	POMP	α-Aβ42-GFP transport to the plasma membrane	Euroscarf Yeast deletion collection	Enhancer	Fruhmann et al., 2018
YML021C	UNG1	UNG	Aβ42 directed to the secretory pathway	Deletion+temperature sensitive mutants	Suppressor	Chen et al., 2020
YLR193C	UPS1	PRELID1	Aβ42 directed to the secretory pathway	Deletion+temperature sensitive mutants	Suppressor	Chen et al., 2020
YKL024C	URA6	CMPK1	Aβ42 directed to the secretory pathway	Deletion+temperature sensitive mutants	Suppressor	Chen et al., 2020
YNR012W	URK1	UCKL1	Aβ42 directed to the secretory pathway	Deletion+temperature sensitive mutants	Suppressor	Chen et al., 2020
YPR152C	URN1	/	α-Aβ42-GFP transport to the plasma membrane	Euroscarf Yeast deletion collection	Suppressor	Fruhmann et al., 2018
YGL098W	USE1	USE1	Aβ42 directed to the secretory pathway	Deletion+temperature sensitive mutants	Suppressor	Chen et al., 2020
YLR222C	UTP13	TBL3	Aβ42 directed to the secretory pathway	Deletion+temperature sensitive mutants	Suppressor	Chen et al., 2020
YMR093W	UTP15	UTP15	Aβ42 directed to the secretory pathway	Deletion+temperature sensitive mutants	Enhancer	Chen et al., 2020
YDR449C	UTP6	UTP6	Aβ42 directed to the secretory pathway	Deletion+temperature sensitive mutants	Suppressor	Chen et al., 2020
YCL062W	VAC17	/	Aβ42 directed to the secretory pathway	Deletion+temperature sensitive mutants	Enhancer	Chen et al., 2020
YBR235W	VHC1	SLC12A9	Aβ42 directed to the secretory pathway	Deletion+temperature sensitive mutants	Suppressor	Chen et al., 2020
YIL135C	VHS2	/	Aβ42 directed to the secretory pathway	Deletion+temperature sensitive mutants	Suppressor	Chen et al., 2020
YLR410W	VIP1	PPIP5K1	Aβ42 directed to the secretory pathway	Deletion+temperature sensitive mutants	Enhancer	Chen et al., 2020
YGR105W	VMA21	/	Aβ42 directed to the secretory pathway	Deletion+temperature sensitive mutants	Enhancer	Chen et al., 2020
YDR049W	VMS1	ANKZF1	Aβ42 directed to the secretory pathway	Deletion+temperature sensitive mutants	Enhancer	Chen et al., 2020
YKR001C	VPS1	DNM1L	Aβ42 directed to the secretory pathway	Deletion+temperature sensitive mutants	Enhancer	Chen et al., 2020
YKL041W	VPS24	RNF103-CHMP3	Aβ42 directed to the secretory pathway	Deletion+temperature sensitive mutants	Enhancer	Chen et al., 2020
YKL041W	VPS24	RNF103-CHMP3	α-Aβ42-GFP transport to the plasma membrane	Euroscarf Yeast deletion collection	Enhancer	Fruhmann et al., 2018
YPL120W	VPS30	BECN1/BECN2	Aβ42 directed to the secretory pathway	Deletion+temperature sensitive mutants	Suppressor	Chen et al., 2020
YPR173C	VPS4	VPS4A/VPS4B	Aβ42 directed to the secretory pathway	Deletion+temperature sensitive mutants	Enhancer	Chen et al., 2020
YDR080W	VPS41	VPS41	Aβ42 directed to the secretory pathway	Deletion+temperature sensitive mutants	Enhancer	Chen et al., 2020
YKR020W	VPS51	/	Aβ42 directed to the secretory pathway	Deletion+temperature sensitive mutants	Enhancer	Chen et al., 2020
YJL029C	VPS53	VPS53	Aβ42 directed to the secretory pathway	Deletion+temperature sensitive mutants	Enhancer	Chen et al., 2020
YLR261C	VPS63	/	Aβ42 directed to the secretory pathway	Deletion+temperature sensitive mutants	Enhancer	Chen et al., 2020
YOL129W	VPS68	TMEM50A/TMEM50B	α-Aβ42-GFP transport to the plasma membrane	Euroscarf Yeast deletion collection	Suppressor	Fruhmann et al., 2018
YML041C	VPS71	ZNHIT1	Aβ42 directed to the secretory pathway	Deletion+temperature sensitive mutants	Suppressor	Chen et al., 2020
YDR372C	VPS74	GOLPH3/GOLPH3L	Aβ42 directed to the secretory pathway	Deletion+temperature sensitive mutants	Enhancer	Chen et al., 2020
YNL246W	VPS75	SET/TSPY10/TSPY2/TSPY4	Aβ42 directed to the secretory pathway	Deletion+temperature sensitive mutants	Enhancer	Chen et al., 2020
YAL002W	VPS8	VPS8	Aβ42 directed to the secretory pathway	Deletion+temperature sensitive mutants	Suppressor	Chen et al., 2020
YML097C	VPS9	RABGEF1	Aβ42 directed to the secretory pathway	Deletion+temperature sensitive mutants	Enhancer	Chen et al., 2020
YML097C	VPS9	RABGEF1	ER targeting signal fused to Aβ42	Overexpression library	Suppressor	Treusch et al., 2011
YMR197C	VTI1	VTI1A/VTI1B	Aβ42 directed to the secretory pathway	Deletion+temperature sensitive mutants	Suppressor	Chen et al., 2020
YEL002C	WBP1	DDOST	Aβ42 directed to the secretory pathway	Deletion+temperature sensitive mutants	Enhancer	Chen et al., 2020
YOR043W	WHI2	GAPTCH1	α-Aβ42-GFP transport to the plasma membrane	Euroscarf Yeast deletion collection	Suppressor	Fruhmann et al., 2018
YOR083W	WHI5	/	ER targeting signal fused to Aβ42	Overexpression library	Suppressor	Treusch et al., 2011
YLR090W	XDJ1	DNAJC5/DNAJC5B/DNAJC5G	Aβ42 directed to the secretory pathway	Deletion+temperature sensitive mutants	Enhancer	Chen et al., 2020
YGL173C	XRN1	XRN1	ER targeting signal fused to Aβ42	Overexpression library	Enhancer	Treusch et al., 2011
YGL173C	XRN1	XRN1	Aβ42 directed to the secretory pathway	Deletion+temperature sensitive mutants	Suppressor	Chen et al., 2020
YGL173C	XRN1	XRN1	α-Aβ42-GFP transport to the plasma membrane	Euroscarf Yeast deletion collection	Suppressor	Fruhmann et al., 2018
YML007W	YAP1	/	Aβ42 directed to the secretory pathway	Deletion+temperature sensitive mutants	Suppressor	Chen et al., 2020
YGR241C	YAP1802	PICALM	ER targeting signal fused to Aβ42	Overexpression library	Suppressor	Treusch et al., 2011
YPL239W	YAR1	/	Aβ42 directed to the secretory pathway	Deletion+temperature sensitive mutants	Suppressor	Chen et al., 2020
YPL239W	YAR1	/	α-Aβ42-GFP transport to the plasma membrane	Euroscarf Yeast deletion collection	Suppressor	Fruhmann et al., 2018
YBL083C	YBL083C	/	Aβ42 directed to the secretory pathway	Deletion+temperature sensitive mutants	Enhancer	Chen et al., 2020
YBL086C	YBL086C	FAM102A/FAM102B	ER targeting signal fused to Aβ42	Overexpression library	Suppressor	Treusch et al., 2011
YBR062C	YBR062C	PJA2/RLIM	Aβ42 directed to the secretory pathway	Deletion+temperature sensitive mutants	Enhancer	Chen et al., 2020
YBR144C	YBR144C	/	Aβ42 directed to the secretory pathway	Deletion+temperature sensitive mutants	Suppressor	Chen et al., 2020
YBR209W	YBR209W	/	α-Aβ42-GFP transport to the plasma membrane	Euroscarf Yeast deletion collection	Suppressor	Fruhmann et al., 2018
YBR238C	YBR238C	/	Aβ42 directed to the secretory pathway	Deletion+temperature sensitive mutants	Suppressor	Chen et al., 2020
YBR277C	YBR277C	/	Aβ42 directed to the secretory pathway	Deletion+temperature sensitive mutants	Suppressor	Chen et al., 2020
YBR284W	YBR284W	/	α-Aβ42-GFP transport to the plasma membrane	Euroscarf Yeast deletion collection	Suppressor	Fruhmann et al., 2018
YDR135C	YCF1	ABCC1/ABCC3	Aβ42 directed to the secretory pathway	Deletion+temperature sensitive mutants	Enhancer	Chen et al., 2020
YCR022C	YCR022C	/	Aβ42 directed to the secretory pathway	Deletion+temperature sensitive mutants	Suppressor	Chen et al., 2020
YCR085W	YCR085W	/	α-Aβ42-GFP transport to the plasma membrane	Euroscarf Yeast deletion collection	Suppressor	Fruhmann et al., 2018
YCR099C	YCR099C	/	α-Aβ42-GFP transport to the plasma membrane	Euroscarf Yeast deletion collection	Suppressor	Fruhmann et al., 2018
YCR101C	YCR101C	/	Aβ42 directed to the secretory pathway	Deletion+temperature sensitive mutants	Suppressor	Chen et al., 2020
YCR102C	YCR102C	/	α-Aβ42-GFP transport to the plasma membrane	Euroscarf Yeast deletion collection	Suppressor	Fruhmann et al., 2018
YCR102W-A	YCR102W-A	/	Aβ42 directed to the secretory pathway	Deletion+temperature sensitive mutants	Suppressor	Chen et al., 2020
YPL087W	YDC1	ACER3	α-Aβ42-GFP transport to the plasma membrane	Euroscarf Yeast deletion collection	Suppressor	Fruhmann et al., 2018
YNL064C	YDJ1	DNAJA1/DNAJA2/DNAJA3/DNAJA4	Aβ42 directed to the secretory pathway	Deletion+temperature sensitive mutants	Suppressor	Chen et al., 2020
YDL062W	YDL062W	/	Aβ42 directed to the secretory pathway	Deletion+temperature sensitive mutants	Enhancer	Chen et al., 2020
YDL071C	YDL071C	/	Aβ42 directed to the secretory pathway	Deletion+temperature sensitive mutants	Enhancer	Chen et al., 2020
YDL094C	YDL094C	/	Aβ42 directed to the secretory pathway	Deletion+temperature sensitive mutants	Suppressor	Chen et al., 2020
YDL172C	YDL172C	/	Aβ42 directed to the secretory pathway	Deletion+temperature sensitive mutants	Enhancer	Chen et al., 2020
YDL177C	YDL177C	IMPACT	Aβ42 directed to the secretory pathway	Deletion+temperature sensitive mutants	Suppressor	Chen et al., 2020
YDR042C	YDR042C	/	α-Aβ42-GFP transport to the plasma membrane	Euroscarf Yeast deletion collection	Suppressor	Fruhmann et al., 2018
YDR199W	YDR199W	/	Aβ42 directed to the secretory pathway	Deletion+temperature sensitive mutants	Enhancer	Chen et al., 2020
YDR239C	YDR239C	/	Aβ42 directed to the secretory pathway	Deletion+temperature sensitive mutants	Suppressor	Chen et al., 2020
YDR341C	YDR341C	RARS2	Aβ42 directed to the secretory pathway	Deletion+temperature sensitive mutants	Enhancer	Chen et al., 2020
YDR445C	YDR445C	/	Aβ42 directed to the secretory pathway	Deletion+temperature sensitive mutants	Suppressor	Chen et al., 2020
YDR455C	YDR455C	/	Aβ42 directed to the secretory pathway	Deletion+temperature sensitive mutants	Enhancer	Chen et al., 2020
YDR535C	YDR535C	/	Aβ42 directed to the secretory pathway	Deletion+temperature sensitive mutants	Enhancer	Chen et al., 2020
YER186C	YER186C	/	α-Aβ42-GFP transport to the plasma membrane	Euroscarf Yeast deletion collection	Suppressor	Fruhmann et al., 2018
YFL032W	YFL032W	/	Aβ42 directed to the secretory pathway	Deletion+temperature sensitive mutants	Enhancer	Chen et al., 2020
YFR035C	YFR035C	/	Aβ42 directed to the secretory pathway	Deletion+temperature sensitive mutants	Suppressor	Chen et al., 2020
YGL101W	YGK1	HDDC2	α-Aβ42-GFP transport to the plasma membrane	Euroscarf Yeast deletion collection	Suppressor	Fruhmann et al., 2018
YGL024W	YGL024W	/	Aβ42 directed to the secretory pathway	Deletion+temperature sensitive mutants	Suppressor	Chen et al., 2020
YGL081W	YGL081W	/	Aβ42 directed to the secretory pathway	Deletion+temperature sensitive mutants	Enhancer	Chen et al., 2020
YGL081W	YGL081W	/	α-Aβ42-GFP transport to the plasma membrane	Euroscarf Yeast deletion collection	Suppressor	Fruhmann et al., 2018
YGL218W	YGL218W	/	Aβ42 directed to the secretory pathway	Deletion+temperature sensitive mutants	Suppressor	Chen et al., 2020
YGR079W	YGR079W	/	Aβ42 directed to the secretory pathway	Deletion+temperature sensitive mutants	Suppressor	Chen et al., 2020
YGR111W	YGR111W	/	α-Aβ42-GFP transport to the plasma membrane	Euroscarf Yeast deletion collection	Suppressor	Fruhmann et al., 2018
YGR125W	YGR125W	/	Aβ42 directed to the secretory pathway	Deletion+temperature sensitive mutants	Suppressor	Chen et al., 2020
YGR228W	YGR228W	/	Aβ42 directed to the secretory pathway	Deletion+temperature sensitive mutants	Suppressor	Chen et al., 2020
YLR298C	YHC1	SMRPC	Aβ42 directed to the secretory pathway	Deletion+temperature sensitive mutants	Suppressor	Chen et al., 2020
YHL005C	YHL005C	/	Aβ42 directed to the secretory pathway	Deletion+temperature sensitive mutants	Suppressor	Chen et al., 2020
YHL005C	YHL005C	/	α-Aβ42-GFP transport to the plasma membrane	Euroscarf Yeast deletion collection	Enhancer	Fruhmann et al., 2018
YDR451C	YHP1	ARX	α-Aβ42-GFP transport to the plasma membrane	Euroscarf Yeast deletion collection	Suppressor	Fruhmann et al., 2018
YNL263C	YIF1	YIF1A/YIF1B	Aβ42 directed to the secretory pathway	Deletion+temperature sensitive mutants	Enhancer	Chen et al., 2020
YCR059C	YIH1	IMPACT	Aβ42 directed to the secretory pathway	Deletion+temperature sensitive mutants	Suppressor	Chen et al., 2020
YIL014C-A	YIL014C-A	/	α-Aβ42-GFP transport to the plasma membrane	Euroscarf Yeast deletion collection	Suppressor	Fruhmann et al., 2018
YGR172C	YIP1	YIPF5/YIPF7	Aβ42 directed to the secretory pathway	Deletion+temperature sensitive mutants	Enhancer	Chen et al., 2020
YJL007C	YJL007C	/	α-Aβ42-GFP transport to the plasma membrane	Euroscarf Yeast deletion collection	Suppressor	Fruhmann et al., 2018
YJL175W	YJL175W	/	Aβ42 directed to the secretory pathway	Deletion+temperature sensitive mutants	Suppressor	Chen et al., 2020
YJR011C	YJR011C	/	Aβ42 directed to the secretory pathway	Deletion+temperature sensitive mutants	Suppressor	Chen et al., 2020
YLR200W	YKE2	PFDN6	Aβ42 directed to the secretory pathway	Deletion+temperature sensitive mutants	Enhancer	Chen et al., 2020
YKL131W	YKL131W	/	Aβ42 directed to the secretory pathway	Deletion+temperature sensitive mutants	Enhancer	Chen et al., 2020
YKR047W	YKR047W	/	Aβ42 directed to the secretory pathway	Deletion+temperature sensitive mutants	Suppressor	Chen et al., 2020
YLL044W	YLL044W	/	Aβ42 directed to the secretory pathway	Deletion+temperature sensitive mutants	Suppressor	Chen et al., 2020
YLL053C	YLL053C	AQP1/AQP2	Aβ42 directed to the secretory pathway	Deletion+temperature sensitive mutants	Suppressor	Chen et al., 2020
YLR030W	YLR030W	/	Aβ42 directed to the secretory pathway	Deletion+temperature sensitive mutants	Suppressor	Chen et al., 2020
YLR111W	YLR111W	/	Aβ42 directed to the secretory pathway	Deletion+temperature sensitive mutants	Enhancer	Chen et al., 2020
YLR123C	YLR123C	/	Aβ42 directed to the secretory pathway	Deletion+temperature sensitive mutants	Suppressor	Chen et al., 2020
YLR173W	YLR173W	/	Aβ42 directed to the secretory pathway	Deletion+temperature sensitive mutants	Enhancer	Chen et al., 2020
YLR236C	YLR236C	/	Aβ42 directed to the secretory pathway	Deletion+temperature sensitive mutants	Suppressor	Chen et al., 2020
YLR255C	YLR255C	/	Aβ42 directed to the secretory pathway	Deletion+temperature sensitive mutants	Suppressor	Chen et al., 2020
YLR257W	YLR257W	/	Aβ42 directed to the secretory pathway	Deletion+temperature sensitive mutants	Suppressor	Chen et al., 2020
YLR402W	YLR402W	/	Aβ42 directed to the secretory pathway	Deletion+temperature sensitive mutants	Suppressor	Chen et al., 2020
YPR024W	YME1	YME1L1	α-Aβ42-GFP transport to the plasma membrane	Euroscarf Yeast deletion collection	Suppressor	Fruhmann et al., 2018
YML035C-A	YML034C-A	/	Aβ42 directed to the secretory pathway	Deletion+temperature sensitive mutants	Enhancer	Chen et al., 2020
YML082W	YML082W	/	α-Aβ42-GFP transport to the plasma membrane	Euroscarf Yeast deletion collection	Suppressor	Fruhmann et al., 2018
YML096W	YML096W	ASNSD1	α-Aβ42-GFP transport to the plasma membrane	Euroscarf Yeast deletion collection	Suppressor	Fruhmann et al., 2018
YML119W	YML119W	/	α-Aβ42-GFP transport to the plasma membrane	Euroscarf Yeast deletion collection	Suppressor	Fruhmann et al., 2018
YML131W	YML131W	PTGR1/PTGR2	Aβ42 directed to the secretory pathway	Deletion+temperature sensitive mutants	Suppressor	Chen et al., 2020
YMR052C-A	YMR052C-A	/	Aβ42 directed to the secretory pathway	Deletion+temperature sensitive mutants	Enhancer	Chen et al., 2020
YMR086C-A	YMR086C-A	/	Aβ42 directed to the secretory pathway	Deletion+temperature sensitive mutants	Enhancer	Chen et al., 2020
YMR103C	YMR103C	/	α-Aβ42-GFP transport to the plasma membrane	Euroscarf Yeast deletion collection	Suppressor	Fruhmann et al., 2018
YMR114C	YMR114C	HMCES	α-Aβ42-GFP transport to the plasma membrane	Euroscarf Yeast deletion collection	Suppressor	Fruhmann et al., 2018
YMR144W	YMR144W	/	α-Aβ42-GFP transport to the plasma membrane	Euroscarf Yeast deletion collection	Suppressor	Fruhmann et al., 2018
YMR244W	YMR244W	/	α-Aβ42-GFP transport to the plasma membrane	Euroscarf Yeast deletion collection	Suppressor	Fruhmann et al., 2018
YMR316C-A	YMR316C-A	/	α-Aβ42-GFP transport to the plasma membrane	Euroscarf Yeast deletion collection	Suppressor	Fruhmann et al., 2018
YMR317W	YMR317W	/	α-Aβ42-GFP transport to the plasma membrane	Euroscarf Yeast deletion collection	Suppressor	Fruhmann et al., 2018
YER005W	YND1	ENTPD4/ENTPD7	Aβ42 directed to the secretory pathway	Deletion+temperature sensitive mutants	Enhancer	Chen et al., 2020
YNL057W	YNL057W	/	Aβ42 directed to the secretory pathway	Deletion+temperature sensitive mutants	Suppressor	Chen et al., 2020
YNL140C	YNL140C	/	Aβ42 directed to the secretory pathway	Deletion+temperature sensitive mutants	Suppressor	Chen et al., 2020
YNL144C	YNL144C	/	Aβ42 directed to the secretory pathway	Deletion+temperature sensitive mutants	Suppressor	Chen et al., 2020
YNL146W	YNL146W	/	α-Aβ42-GFP transport to the plasma membrane	Euroscarf Yeast deletion collection	Suppressor	Fruhmann et al., 2018
YNL181W	YNL181W	RDH14	Aβ42 directed to the secretory pathway	Deletion+temperature sensitive mutants	Suppressor	Chen et al., 2020
YNL198C	YNL198C	/	Aβ42 directed to the secretory pathway	Deletion+temperature sensitive mutants	Suppressor	Chen et al., 2020
YNL228W	YNL228W	/	Aβ42 directed to the secretory pathway	Deletion+temperature sensitive mutants	Enhancer	Chen et al., 2020
YNL266W	YNL266W	/	Aβ42 directed to the secretory pathway	Deletion+temperature sensitive mutants	Enhancer	Chen et al., 2020
YNL296W	YNL296W	/	Aβ42 directed to the secretory pathway	Deletion+temperature sensitive mutants	Enhancer	Chen et al., 2020
YNL338W	YNL338W	/	Aβ42 directed to the secretory pathway	Deletion+temperature sensitive mutants	Suppressor	Chen et al., 2020
YNL338W	YNL338W	/	α-Aβ42-GFP transport to the plasma membrane	Euroscarf Yeast deletion collection	Suppressor	Fruhmann et al., 2018
YNR005C	YNR005C	/	Aβ42 directed to the secretory pathway	Deletion+temperature sensitive mutants	Enhancer	Chen et al., 2020
YNR065C	YNR065C	SORCS1/SORT1	Aβ42 directed to the secretory pathway	Deletion+temperature sensitive mutants	Enhancer	Chen et al., 2020
YNR071C	YNR071C	GALM	α-Aβ42-GFP transport to the plasma membrane	Euroscarf Yeast deletion collection	Suppressor	Fruhmann et al., 2018
YOL029C	YOL029C	/	Aβ42 directed to the secretory pathway	Deletion+temperature sensitive mutants	Suppressor	Chen et al., 2020
YOL036W	YOL036W	/	Aβ42 directed to the secretory pathway	Deletion+temperature sensitive mutants	Enhancer	Chen et al., 2020
YOL050C	YOL050C	/	Aβ42 directed to the secretory pathway	Deletion+temperature sensitive mutants	Suppressor	Chen et al., 2020
YOL106W	YOL106W	/	Aβ42 directed to the secretory pathway	Deletion+temperature sensitive mutants	Enhancer	Chen et al., 2020
YOL160W	YOL160W	/	Aβ42 directed to the secretory pathway	Deletion+temperature sensitive mutants	Suppressor	Chen et al., 2020
YOL163W	YOL163W		α-Aβ42-GFP transport to the plasma membrane	Euroscarf Yeast deletion collection	Suppressor	Fruhmann et al., 2018
YOR012W	YOR012W	/	Aβ42 directed to the secretory pathway	Deletion+temperature sensitive mutants	Suppressor	Chen et al., 2020
YOR029W	YOR029W	/	Aβ42 directed to the secretory pathway	Deletion+temperature sensitive mutants	Suppressor	Chen et al., 2020
YOR041C	YOR041C	/	Aβ42 directed to the secretory pathway	Deletion+temperature sensitive mutants	Suppressor	Chen et al., 2020
YOR225W	YOR225W	/	Aβ42 directed to the secretory pathway	Deletion+temperature sensitive mutants	Suppressor	Chen et al., 2020
YOR262W	YOR262W	GPN2	Aβ42 directed to the secretory pathway	Deletion+temperature sensitive mutants	Suppressor	Chen et al., 2020
YOR296W	YOR296W	/	α-Aβ42-GFP transport to the plasma membrane	Euroscarf Yeast deletion collection	Suppressor	Fruhmann et al., 2018
YOR338W	YOR338W	/	α-Aβ42-GFP transport to the plasma membrane	Euroscarf Yeast deletion collection	Suppressor	Fruhmann et al., 2018
YPL014W	YPL014W	/	ER targeting signal fused to Aβ42	Overexpression library	Suppressor	Treusch et al., 2011
YPL080C	YPL080C	/	Aβ42 directed to the secretory pathway	Deletion+temperature sensitive mutants	Enhancer	Chen et al., 2020
YPL162C	YPL162C	STIMATE/STIMATE-MUSTN1	Aβ42 directed to the secretory pathway	Deletion+temperature sensitive mutants	Suppressor	Chen et al., 2020
YPL205C	YPL205C	/	Aβ42 directed to the secretory pathway	Deletion+temperature sensitive mutants	Suppressor	Chen et al., 2020
YPL229W	YPL229W	/	Aβ42 directed to the secretory pathway	Deletion+temperature sensitive mutants	Suppressor	Chen et al., 2020
YPL247C	YPL247C	DCAF7	α-Aβ42-GFP transport to the plasma membrane	Euroscarf Yeast deletion collection	Suppressor	Fruhmann et al., 2018
YPL257W	YPL257W	/	α-Aβ42-GFP transport to the plasma membrane	Euroscarf Yeast deletion collection	Suppressor	Fruhmann et al., 2018
YPR053C	YPR053C	/	Aβ42 directed to the secretory pathway	Deletion+temperature sensitive mutants	Suppressor	Chen et al., 2020
YPR126C	YPR126C	/	Aβ42 directed to the secretory pathway	Deletion+temperature sensitive mutants	Suppressor	Chen et al., 2020
YPR127W	YPR127W	/	Aβ42 directed to the secretory pathway	Deletion+temperature sensitive mutants	Suppressor	Chen et al., 2020
YIR039C	YPS6	BACE2	Aβ42 directed to the secretory pathway	Deletion+temperature sensitive mutants	Suppressor	Chen et al., 2020
YBR264C	YPT10	RAB24	Aβ42 directed to the secretory pathway	Deletion+temperature sensitive mutants	Enhancer	Chen et al., 2020
YER031C	YPT31	RAB11A	α-Aβ42-GFP transport to the plasma membrane	Euroscarf Yeast deletion collection	Suppressor	Fruhmann et al., 2018
YLR262C	YPT6	RAB6A	Aβ42 directed to the secretory pathway	Deletion+temperature sensitive mutants	Enhancer	Chen et al., 2020
YML001W	YPT7	RAB7A	Aβ42 directed to the secretory pathway	Deletion+temperature sensitive mutants	Suppressor	Chen et al., 2020
YBR111C	YSA1	NUDT5	α-Aβ42-GFP transport to the plasma membrane	Euroscarf Yeast deletion collection	Suppressor	Fruhmann et al., 2018
YOR003W	YSP3	PCSK9	Aβ42 directed to the secretory pathway	Deletion+temperature sensitive mutants	Enhancer	Chen et al., 2020
YBR148W	YSW1	/	Aβ42 directed to the secretory pathway	Deletion+temperature sensitive mutants	Suppressor	Chen et al., 2020
YBR162W-A	YSY6	/	Aβ42 directed to the secretory pathway	Deletion+temperature sensitive mutants	Enhancer	Chen et al., 2020
YNL237W	YTP1	/	Aβ42 directed to the secretory pathway	Deletion+temperature sensitive mutants	Enhancer	Chen et al., 2020
YMR273C	ZDS1	/	Aβ42 directed to the secretory pathway	Deletion+temperature sensitive mutants	Suppressor	Chen et al., 2020
YMR273C	ZDS1	/	α-Aβ42-GFP transport to the plasma membrane	Euroscarf Yeast deletion collection	Suppressor	Fruhmann et al., 2018
YER033C	ZRG8	/	Aβ42 directed to the secretory pathway	Deletion+temperature sensitive mutants	Enhancer	Chen et al., 2020
YBR113W	/	/	α-Aβ42-GFP transport to the plasma membrane	Euroscarf Yeast deletion collection	Enhancer	Fruhmann et al., 2018
YER067C-A	/	/	α-Aβ42-GFP transport to the plasma membrane	Euroscarf Yeast deletion collection	Suppressor	Fruhmann et al., 2018
YGL072C	/	/	α-Aβ42-GFP transport to the plasma membrane	Euroscarf Yeast deletion collection	Suppressor	Fruhmann et al., 2018
YGL109W	/	/	α-Aβ42-GFP transport to the plasma membrane	Euroscarf Yeast deletion collection	Suppressor	Fruhmann et al., 2018
YGR259C	/	/	α-Aβ42-GFP transport to the plasma membrane	Euroscarf Yeast deletion collection	Suppressor	Fruhmann et al., 2018
YJL169W	/	/	α-Aβ42-GFP transport to the plasma membrane	Euroscarf Yeast deletion collection	Enhancer	Fruhmann et al., 2018
YJL169W	/	/	Aβ42 directed to the secretory pathway	Deletion+temperature sensitive mutants	Suppressor	Chen et al., 2020
YKL066W	/	/	α-Aβ42-GFP transport to the plasma membrane	Euroscarf Yeast deletion collection	Suppressor	Fruhmann et al., 2018
YLR279W	/	/	α-Aβ42-GFP transport to the plasma membrane	Euroscarf Yeast deletion collection	Suppressor	Fruhmann et al., 2018
YML084W	/	/	α-Aβ42-GFP transport to the plasma membrane	Euroscarf Yeast deletion collection	Suppressor	Fruhmann et al., 2018
YMR153C-A	/	/	α-Aβ42-GFP transport to the plasma membrane	Euroscarf Yeast deletion collection	Suppressor	Fruhmann et al., 2018
YOR263C	/	/	α-Aβ42-GFP transport to the plasma membrane	Euroscarf Yeast deletion collection	Suppressor	Fruhmann et al., 2018

## Sheet: S2 Worm
Systematic name	Gene	Human	Function	Model	Screen	Effect	Reference	Type of study
C56E6.1	abcx-1	ABCG5/ABCG8	Transmembrane transport: ABC	hTau V337M neuronal expression	RNAi	Enhancer	Kraemer et al., 2006	Screen
C37H5.3	abhd-5.2	ABHD4	Metabolism: lipid	hTau V337M neuronal expression	RNAi	Enhancer	Kraemer et al., 2006	Screen
F35A5.3	abu-10	KRTAP10-7	Stress response: ER	myo-3p::Aβ42 muscle expression (CL4176)	RNAi	Enhancer	Khabirova et al., 2014	Screen
T05C12.2	acr-14	CHRNA7	Transmembrane transport: nicotinic acid receptor	hTau V337M neuronal expression	RNAi	Enhancer	Kraemer et al., 2006	Screen
F46E10.1	acs-1	ACSF2	Metabolism: lipid: fatty acid	myo-3p::Aβ42 muscle expression (CL4176)	RNAi	Suppressor	Khabirova et al., 2014	Screen
T04C12.6	act-1	ACTB	Cytoskeleton: actin function: actin	myo-3p::Aβ42 muscle expression (CL4176)	RNAi	Suppressor	Khabirova et al., 2014	Screen
T25C8.2	act-5	ACTG1	Cytoskeleton: actin function: actin	myo-3p::Aβ42 muscle expression (CL4176)	RNAi	Suppressor	Khabirova et al., 2014	Screen
C37H5.6	adss-1	ADSSL1	Metabolism: nucleotide	eat-4::Aβ42 glutamatergic neurons	Overexpression	Suppressor	Treusch et al., 2011	Targeted
D2030.10	aex-1	UNC13D	Neuronal function: synaptic function: unassigned	hTau V337M neuronal expression	RNAi	Enhancer	Kraemer et al., 2006	Screen
F58E10.4	aip-1	ZFAND2A/B	Stress response: oxidative	myo-3p::Aβ42 muscle expression (CL4176)	Overexpression	Suppressor(OE)/ Enhancer(RNAi)	Hassan et al., 2009	Targeted
C01F6.5	aly-1	ALYREF	mRNA functions:processing:export	hTau V337M neuronal expression	mutant (LOF)	Suppressor	Kow et al., 2022	Targeted
F23B2.6	aly-2	ALYREF	Nuclear pore: transport	hTau V337M neuronal expression	mutant (LOF)	Suppressor	Kow et al., 2022	Targeted
F36A4.7	ama-1	POLR2A	Transcription: general machinery: RNA Pol II: subunit	myo-3p::Aβ42 muscle expression (CL4176)	RNAi	Suppressor	Khabirova et al., 2014	Screen
F58G6.1	amph-1	AMPH/BIN1	Trafficking: unassigned	unc54p::Aβ42 muscle expression	RNAi	Suppressor	Mukherjee et al., 2017	Targeted
F55A12.7	apm-1	AP1M1	Unassigned	myo-3p::Aβ42 muscle expression (CL4176)	RNAi	Suppressor	Khabirova et al., 2014	Screen
F29G9.3	aps-1	AP1S1/AP1S2	Development: general	myo-3p::Aβ42 muscle expression (CL4176)	RNAi	Suppressor	Khabirova et al., 2014	Screen
K07C5.1	arx-2	ACTR2	Cytoskeleton: actin function: actin	myo-3p::Aβ42 muscle expression (CL4176)	RNAi	Suppressor	Khabirova et al., 2014	Screen
F21F8.3	asp-5	CTSE	Proteolysis general: aspartate: cathepsin	hTau V337M neuronal expression	RNAi	Enhancer	Kraemer et al., 2006	Screen
C34E10.6	atp-2	ATP5B	Metabolism: mitochondria: complex V	myo-3p::Aβ42 muscle expression (CL4176)	RNAi	Suppressor	Khabirova et al., 2014	Screen
C06H2.1	atp-5	ATP5PD	Metabolism: mitochondria: complex V	unc54p::Aβ42 muscle expression	RNAi	Suppressor	Mukherjee et al., 2017	Targeted
Y18D10A.1	attf-6	RPG4	Nucleic acid: binding: unassigned	hTau V337M neuronal expression	RNAi	Enhancer	Kraemer et al., 2006	Screen
B0310.6	B0310.6	/	Unassigned	hTau V337M neuronal expression	RNAi	Enhancer	Kraemer et al., 2006	Screen
B0511.12	B0511.12	PCNX	Transmembrane protein: unassigned	hTau V337M neuronal expression	RNAi	Enhancer	Kraemer et al., 2006	Screen
C05D2.4	bas-1	DDC	Neuronal function: synaptic function: neurotransmitter metabolism	aex-3::hTau1N4R V337M	mutant (LOF)	Suppressor	Kow et al., 2017
C03B1.2	C03B1.2	/	Unassigned	hTau V337M neuronal expression	RNAi	Enhancer	Kraemer et al., 2006	Screen
C04B4.2	C04B4.2	/	Unassigned	hTau V337M neuronal expression	RNAi	Enhancer	Kraemer et al., 2006	Screen
C09D4.3	C09D4.3	TTBK2	Cytoskeleton: microtubule: tau tubulin kinase	hTau V337M neuronal expression	RNAi	Enhancer	Kraemer et al., 2006	Screen
C30G4.2	C30G4.2	/	Unassigned	hTau V337M neuronal expression	RNAi	Enhancer	Kraemer et al., 2006	Screen
C32H11.3	C32H11.3	/	Stress response: pathogen: CUB	hTau V337M neuronal expression	RNAi	Enhancer	Kraemer et al., 2006	Screen
C46G7.1	C46G7.1	RNASEK	mRNA functions: processing: nuclease	myo-3p::Aβ42 muscle expression (CL4176)	RNAi	Suppressor	Khabirova et al., 2014	Screen
C50E3.12	C50E3.12	THH	Unassigned	hTau V337M neuronal expression	RNAi	Enhancer	Kraemer et al., 2006	Screen
F55C5.4	capg-2	NCAPG2	Cell cycle: chromosome dynamics: condensin	myo-3p::Aβ42 muscle expression (CL4176)	RNAi	Suppressor	Khabirova et al., 2014	Screen
F56H1.5	ccpp-1	AGTPBP1/NAN1	Proteolysis general: metallopeptidase	hTau V337M neuronal expression	RNAi	Enhancer	Kraemer et al., 2006	Screen
ZC518.3	ccr-4	CNOT6L	Transcription: general machinery: RNA Pol II: CCR4/NOT	hTau V337M neuronal expression	mutant (LOF)	Enhancer	Kow et al., 2021	Targeted
T05C12.7	cct-1	TCP1	Chaperone: T complex	myo-3p::Aβ42 muscle expression (CL4176)	RNAi	Suppressor	Khabirova et al., 2014	Screen
Y55F3AR.3	cct-8	CCT8	Chaperone: T complex	myo-3p::Aβ42 muscle expression (CL4176)	RNAi	Suppressor	Khabirova et al., 2014	Screen
Y44E3A.4	cdap-2	CD2AP	Signaling: SH domain	eat-4::Aβ42 glutamatergic neurons	Overexpression	Suppressor	Treusch et al., 2011	Targeted
F55F3.2	cest-13	CES7	Metabolism: unassigned	hTau V337M neuronal expression	RNAi	Enhancer	Kraemer et al., 2006	Screen
T09B4.10	chn-1	STUB1	Proteolysis proteasome: unassigned	hTau V337M neuronal expression	RNAi	Enhancer	Kraemer et al., 2006	Screen
C13B9.3	copd-1	ARCN1	Trafficking: ER/Golgi: COP I	myo-3p::Aβ42 muscle expression (CL4176)	RNAi	Suppressor	Khabirova et al., 2014	Screen
C24A11.9	coq-1	TPRT	Metabolism: mitochondria: ubiquinone	hTau V337M neuronal expression	RNAi	Enhancer	Kraemer et al., 2006	Screen
F09G2.4	cpsf-2	CPSF2	mRNA functions: processing: polyadenylation	myo-3p::Aβ42 muscle expression (CL4176)	RNAi	Suppressor	Khabirova et al., 2014	Screen
C41C4.7a	ctns-1	CTNS	Transmembrane transport: amino acid	myo-3p::Aβ42 muscle expression (CL4176)	RNAi	Suppressor	Khabirova et al., 2014	Screen
B0304.3	cyp-23A1	CYP2J2	Stress response: detoxification: CYP	hTau V337M neuronal expression	RNAi	Enhancer	Kraemer et al., 2006	Screen
D2024.1	D2024.1	TTBK1	Cytoskeleton: microtubule: tau tubulin kinase	myo-3p::Aβ42 muscle expression (CL4176)	RNAi	Suppressor	Khabirova et al., 2014	Screen
Y55D5A.5	daf-2	IGF1R	Stress response: dauer	myo-3p::Aβ42 muscle expression (CL4176)	mutant (LOF)	Suppressor	Florez-McClure et al., 2007	Targeted
B0464.1	dars-1	DARS	Non-coding RNA: tRNA: production	myo-3p::Aβ42 muscle expression (CL4176)	RNAi	Suppressor	Khabirova et al., 2014	Screen
W06B11.3	dct-11	/	Transmembrane protein: unassigned	hTau V337M neuronal expression	RNAi	Enhancer	Kraemer et al., 2006	Screen
LLC1.3	dld-1	DLD	Metabolism: mitochondria: unassigned	hTau V337M neuronal expression	RNAi	Enhancer	Kraemer et al., 2006	Screen
C55B6.2	dnj-7	DNAJC3	Stress response: ER	myo-3p::Aβ42 muscle expression (CL4176)	RNAi	Suppressor	Khabirova et al., 2014	Screen
K09G1.4;T14E8.3	dop-2; dop-3	DRD3	Neuronal function: synaptic function:neurotransmitter receptor	hTau V337M neuronal expression	mutant (LOF)	Suppressor	McCormick et al., 2013	Targeted
F47G6.1	dyb-1	DTNA	Neuronal function: synaptic function: unassigned	hTau V337M neuronal expression	RNAi	Enhancer	Kraemer et al., 2006	Screen
C27C12.2	egrh-1	EGR1	Transcription factor: ZF	unc54p::Aβ42 muscle expression	RNAi	Suppressor	Mukherjee et al., 2017	Targeted
D2085.3	eif-2Bepsilon	EIF2B5	Ribosome: EIF	myo-3p::Aβ42 muscle expression (CL4176)	RNAi	Suppressor	Khabirova et al., 2014	Screen
F22B5.2	eif-3.G	EIF3G	Ribosome: EIF	myo-3p::Aβ42 muscle expression (CL4176)	RNAi	Suppressor	Khabirova et al., 2014	Screen
C40H1.4	elo-4	ELOVL3	Metabolism: lipid: fatty acid	myo-3p::Aβ42 muscle expression (CL4176)	RNAi	Suppressor	Khabirova et al., 2014	Screen
H19N07.1	erfa-3	GSPT2	Cell cycle: unassigned	myo-3p::Aβ42 muscle expression (CL4176)	RNAi	Suppressor	Khabirova et al., 2014	Screen
C42C1.15	erl-1	SPFH2	Signaling: lipid: unassigned	hTau V337M neuronal expression	RNAi	Enhancer	Kraemer et al., 2006	Screen
C03G6.5	exc-13	/	Unassigned: regulated by multiple stresses	hTau V337M neuronal expression	RNAi	Enhancer	Kraemer et al., 2006	Screen
F47G6.3	F47G6.3	NEFH	Transmembrane protein: unassigned	hTau V337M neuronal expression	RNAi	Enhancer	Kraemer et al., 2006	Screen
F52B5.2	F52B5.2	MAK	Signaling: S/T kinase	hTau V337M neuronal expression	RNAi	Enhancer	Kraemer et al., 2006	Screen
F53B6.4	F53B6.4	RNPS1	Unassigned: membrane spanning domain	hTau V337M neuronal expression	RNAi	Enhancer	Kraemer et al., 2006	Screen
F53E10.6	F53E10.6	RRP15	Ribosome: biogenesis	myo-3p::Aβ42 muscle expression (CL4176)	RNAi	Suppressor	Khabirova et al., 2014	Screen
F58G6.7	F58G6.7	/	Transmembrane transport: solute carrier	myo-3p::Aβ42 muscle expression (CL4176)	RNAi	Suppressor	Khabirova et al., 2014	Screen
VZK822L.1	fat-6	SCD	Metabolism: lipid: fatty acid	myo-3p::Aβ42 muscle expression (CL4176)	RNAi	Suppressor	Khabirova et al., 2014	Screen
F10D2.9	fat-7	SCD	Metabolism: lipid: fatty acid	hTau V337M neuronal expression	RNAi	Enhancer	Kraemer et al., 2006	Screen
F31D4.3	fkb-6	FKBP4/FKBP52	Chaperone: cyclophilin	hTau V337M neuronal expression	RNAi	Enhancer	Kraemer et al., 2006	Screen
Y113G7B.4	ftr-1	/	Proteolysis proteasome: E3: F box	hTau V337M neuronal expression	RNAi	Enhancer	Kraemer et al., 2006	Screen
M04G12.3	gcy-34	GUCY1B2	Signaling: heteromeric G protein: guanylyl cyclase	hTau V337M neuronal expression	RNAi	Enhancer	Kraemer et al., 2006	Screen
Y37A1B.15	gei-18	DNMBP	Transmembrane protein: unassigned	hTau V337M neuronal expression	RNAi	Enhancer	Kraemer et al., 2006	Screen
ZK858.1	gld-4	TENT4A/TENT4B	mRNA functions: processing: polyadenylation	myo-3p::Aβ42 muscle expression (CL4176)	RNAi	Suppressor	Khabirova et al., 2014	Screen
Y18D10A.5	gsk-3	GSK3B	Signaling: WNT	hTau V337M neuronal expression	RNAi	Enhancer	Kraemer et al., 2006	Screen
T10C6.11	his-4	HIST1H2BA	Transcription: chromatin structure: histone	myo-3p::Aβ42 muscle expression (CL4176)	RNAi	Suppressor	Khabirova et al., 2014	Screen
Y53C10A.12	hsf-1	HSF1	Stress response: heat	unc54p::Aβ42 muscle expression	RNAi	Enhancer	Griffin et al., 2021	Targeted
Y53C10A.12	hsf-1	HSF1	Stress response: heat	hTau V337M neuronal expression	RNAi	Enhancer	Kraemer et al., 2006	Screen
F26D10.3	hsp-1	HSPA8	Stress response: heat	myo-3p::Aβ42 muscle expression (CL4176)	RNAi	Suppressor	Khabirova et al., 2014	Screen
F26D10.3	hsp-1	HSPA8	Stress response: heat	hTau V337M neuronal expression	RNAi	Enhancer	Kraemer et al., 2006	Screen
Y46H3A.3	hsp-16.2	CRYAB	Stress response: heat	myo-3p::Aβ42 muscle expression (CL4176)	Overexpression	Suppressor	Fonte et al., 2008; Wu et al., 2010	Targeted
K09C6.8	K09C6.8	TTBK1/2	Cytoskeleton: microtubule: tau tubulin kinase	hTau V337M neuronal expression	RNAi	Enhancer	Kraemer et al., 2006	Screen
T17E9.1	kin-18	TAOK1	Signaling: S/T kinase	hTau V337M neuronal expression	RNAi	Enhancer	Kraemer et al., 2006	Screen
R07E4.6	kin-2	PRKAR1B	Signaling: cAMP	myo-3p::Aβ42 muscle expression (CL4176)	RNAi	Suppressor	Khabirova et al., 2014	Screen
F53F8.1	klf-2	KLF3	Transcription factor: ZF	hTau V337M neuronal expression	RNAi	Enhancer	Kraemer et al., 2006	Screen
F38H4.9a	let-92	PPP2CA	Signaling: phosphatase: unassigned	hTau V337M neuronal expression	RNAi	Enhancer	Kraemer et al., 2006	Screen
F36H1.4	lin-3	EGF	Development: general	hTau V337M neuronal expression	RNAi	Enhancer	Kraemer et al., 2006	Screen
E01A2.3	lin-44	WNT2	Signaling: WNT	hTau V337M neuronal expression	RNAi	Enhancer	Kraemer et al., 2006	Screen
F52C6.6	math-31	/	Unassigned: meprin-associated Traf homology domain	hTau V337M neuronal expression	RNAi	Enhancer	Kraemer et al., 2006	Screen
W02B12.9	mfn-1	SLC25A28, SLC25A37	Transmembrane transport: mitochondrial: solute carrier	unc54p::Aβ42 muscle expression	RNAi	Suppressor	Huang et al., 2018	Targeted
F42G10.2	mkk-4	MAP2K4	Signaling: MAPK	eat-4::Aβ42 glutamatergic neurons	Overexpression	Enhancer	Treusch et al., 2011	Targeted
W02B8.3	mltn-3	/	Transmembrane protein: unassigned	myo-3p::Aβ42 muscle expression (CL4176)	RNAi	Enhancer	Khabirova et al., 2014	Screen
C30A5.3	mob-4	MOB4	Unassigned	myo-3p::Aβ42 muscle expression (CL4176)	RNAi	Suppressor	Khabirova et al., 2014	Screen
C14C11.6	mut-14	DDX4	mRNA functions: processing: helicase	hTau V337M neuronal expression	RNAi	Enhancer	Kraemer et al., 2006	Screen
C13D9.8	ncx-9	SLC24A6	Transmembrane transport: solute carrier	hTau V337M neuronal expression	RNAi	Enhancer	Kraemer et al., 2006	Screen
K07C5.4	nol-56	NOP56	Ribosome: subunit	myo-3p::Aβ42 muscle expression (CL4176)	RNAi	Suppressor	Khabirova et al., 2014	Screen
Y41D4B.19	npp-8	NUP155	Nuclear pore: structure	myo-3p::Aβ42 muscle expression (CL4176)	RNAi	Suppressor	Khabirova et al., 2014	Screen
T10E9.7	nuo-2	NDUFS3	Metabolism: mitochondria: complex I	unc54p::Aβ42 muscle expression	RNAi	Suppressor	Mukherjee et al., 2017	Targeted
Y57G11C.12	nuo-3	NDUFA6	Metabolism: mitochondria: complex I	myo-3p::Aβ42 muscle expression (CL4176)	RNAi	Suppressor	Khabirova et al., 2014	Screen
T22B11.5	ogdh-1	OGDHL	Metabolism: mitochondria: citric acid cycle	myo-3p::Aβ42 muscle expression (CL4176)	RNAi	Suppressor	Khabirova et al., 2014	Screen
F48E8.5a	paa-1	PP2R1A, PP2R1B	Signaling: phosphatase: unassigned	hTau V337M neuronal expression	RNAi	Enhancer	Kraemer et al., 2006	Screen
F31E3.4	panl-2	PAN2	mRNA functions: processing: nuclease	hTau V337M neuronal expression	mutant (LOF)	Enhancer	Kow et al., 2021	Targeted
K10C8.1	parn-1	PARN	mRNA functions: processing: deadenylase	hTau V337M neuronal expression	RNAi	Enhancer	Kraemer et al., 2006	Screen
Y57A10A.25	parn-2	TOE1	Non-coding RNA: processing	hTau V337M neuronal expression	mutant (LOF)	Suppressor	Kow et al., 2021	Targeted
CD4.6	pas-6	PSMA1	Proteolysis proteasome: 20S	myo-3p::Aβ42 muscle expression (CL4176)	RNAi	Suppressor	Khabirova et al., 2014	Screen
Y38A8.2	pbs-3	PSMB3	Proteolysis proteasome: 20S	myo-3p::Aβ42 muscle expression (CL4176)	RNAi	Suppressor	Khabirova et al., 2014	Screen
K04E7.2	pept-1	SLC15A1	Transmembrane transport: amino acid	myo-3p::Aβ42 muscle expression (CL4176)	RNAi	Suppressor	Khabirova et al., 2014	Screen
D1054.15	plrg-1	PLRG1	mRNA functions: processing: splicing	myo-3p::Aβ42 muscle expression (CL4176)	RNAi	Suppressor	Khabirova et al., 2014	Screen
W09B6.1	pod-2	ACACA	Metabolism: lipid: fatty acid	myo-3p::Aβ42 muscle expression (CL4176)	RNAi	Suppressor	Khabirova et al., 2014	Screen
C13G3.3	pptr-2	PPP2R5D	Signaling: phosphatase: unassigned	eat-4::Aβ42 glutamatergic neurons	Overexpression	Suppressor	Treusch et al., 2011	Targeted
C50C3.6	prp-8	PRPF8	mRNA functions: processing: snRNP	myo-3p::Aβ42 muscle expression (CL4176)	RNAi	Suppressor	Khabirova et al., 2014	Screen
R02D5.3	R02D5.3	/	Transmembrane protein: unassigned	hTau V337M neuronal expression	RNAi	Enhancer	Kraemer et al., 2006	Screen
C39F7.4	rab-1	RAB1A	Signaling: small GTPase: Rab	myo-3p::Aβ42 muscle expression (CL4176)	RNAi	Suppressor	Khabirova et al., 2014	Screen
F10B5.1	rpl-10	RPL10L	Ribosome: subunit	myo-3p::Aβ42 muscle expression (CL4176)	RNAi	Suppressor	Khabirova et al., 2014	Screen
T22F3.4	rpl-11.1	RPL11	Ribosome: subunit	myo-3p::Aβ42 muscle expression (CL4176)	RNAi	Suppressor	Khabirova et al., 2014	Screen
B0250.1	rpl-2	RPL8	Ribosome: subunit	myo-3p::Aβ42 muscle expression (CL4176)	RNAi	Suppressor	Khabirova et al., 2014	Screen
C27A2.2	rpl-22	RPL22	Ribosome: subunit	myo-3p::Aβ42 muscle expression (CL4176)	RNAi	Suppressor	Khabirova et al., 2014	Screen
F28C6.7a	rpl-26	RPL26/RPL26L1	Ribosomal protein	myo-3p::Aβ42 muscle expression (CL4176)	RNAi	Suppressor	Khabirova et al., 2014	Screen
C09H10.2	rpl-36.A	RPL36AL	Ribosome: subunit	myo-3p::Aβ42 muscle expression (CL4176)	RNAi	Suppressor	Khabirova et al., 2014	Screen
R13A5.8	rpl-9	RPL9	Ribosome: subunit	myo-3p::Aβ42 muscle expression (CL4176)	RNAi	Suppressor	Khabirova et al., 2014	Screen
C23G10.4	rpn-2	PSMD1	Proteolysis proteasome: 19S	myo-3p::Aβ42 muscle expression (CL4176)	RNAi	Suppressor	Khabirova et al., 2014	Screen
B0393.1	rps-0	RPSA	Ribosome: subunit	myo-3p::Aβ42 muscle expression (CL4176)	RNAi	Suppressor	Khabirova et al., 2014	Screen
F54E7.2	rps-12	RPS12	Ribosome: subunit	myo-3p::Aβ42 muscle expression (CL4176)	RNAi	Suppressor	Khabirova et al., 2014	Screen
C16A3.9	rps-13	RPS13	Ribosome: subunit	myo-3p::Aβ42 muscle expression (CL4176)	RNAi	Suppressor	Khabirova et al., 2014	Screen
T01C3.6	rps-16	RPS16	Ribosome: subunit	myo-3p::Aβ42 muscle expression (CL4176)	RNAi	Suppressor	Khabirova et al., 2014	Screen
T05F1.3	rps-19	RPS19	Ribosome: subunit	myo-3p::Aβ42 muscle expression (CL4176)	RNAi	Suppressor	Khabirova et al., 2014	Screen
C23G10.3	rps-3	RPS3	Ribosome: subunit	myo-3p::Aβ42 muscle expression (CL4176)	RNAi	Suppressor	Khabirova et al., 2014	Screen
C52E4.4	rpt-1	PSMC2	Proteolysis proteasome: 19S	myo-3p::Aβ42 muscle expression (CL4176)	RNAi	Suppressor	Khabirova et al., 2014	Screen
Y49E10.1	rpt-6	PSMC5	Proteolysis proteasome: 19S	myo-3p::Aβ42 muscle expression (CL4176)	RNAi	Suppressor	Khabirova et al., 2014	Screen
C49F5.1	sams-1	MAT1A	Metabolism: 1CC: methionine	myo-3p::Aβ42 muscle expression (CL4176)	RNAi	Suppressor	Khabirova et al., 2014	Screen
F41H10.11	sand-1	MON1A/MON1B	Trafficking: vesicle targeting/fusion: retromer	eat-4::Aβ42 glutamatergic neurons	Neuron-specific RNAI	Enhancer	Griffin et al., 2022	Targeted
F08E10.7	scl-24	/	Proteolysis general: inhibitor: peptidase inhibitor 16	myo-3p::Aβ42 muscle expression (CL4176)	RNAi	Enhancer	Khabirova et al., 2014	Screen
K02B12.3	sec-12	PREB	Trafficking: ER/Golgi: COP II	myo-3p::Aβ42 muscle expression (CL4176)	RNAi	Suppressor	Khabirova et al., 2014	Screen
Y113G7A.3	sec-23	SEC23B	Trafficking: ER/Golgi: COP II	myo-3p::Aβ42 muscle expression (CL4176)	RNAi	Suppressor	Khabirova et al., 2014	Screen
T08A11.2	sftb-1	SF3B1	mRNA functions: processing: splicing	myo-3p::Aβ42 muscle expression (CL4176)	RNAi	Suppressor	Khabirova et al., 2014	Screen
F46G10.3	sir-2.3	SIRT4	Protein modification: deacylase	hTau V337M neuronal expression	RNAi	Enhancer	Kraemer et al., 2006	Screen
T27F2.1	skp-1	SNW1	mRNA functions: processing: splicing	myo-3p::Aβ42 muscle expression (CL4176)	RNAi	Suppressor	Khabirova et al., 2014	Screen
F43D9.3	sly-1	SCFD1	Trafficking: ER/Golgi: COP I	myo-3p::Aβ42 muscle expression (CL4176)	RNAi	Suppressor	Khabirova et al., 2014	Screen
F47G4.7	smd-1	AMD1	Metabolism: polyamine	hTau V337M neuronal expression	RNAi	Enhancer	Kraemer et al., 2006	Screen
Y116A8C.42	snr-1	SNRPD3	mRNA functions: processing: snRNP	myo-3p::Aβ42 muscle expression (CL4176)	RNAi	Suppressor	Khabirova et al., 2014	Screen
ZK652.1	snr-5	SNRPF	mRNA functions: processing: snRNP	myo-3p::Aβ42 muscle expression (CL4176)	RNAi	Suppressor	Khabirova et al., 2014	Screen
K12B6.2	spe-49	DCST1	Transmembrane protein: unassigned	hTau V337M neuronal expression	RNAi	Enhancer	Kraemer et al., 2006	Screen
C17D12.6	spe-9	DLL1/9	Development: germline	hTau V337M neuronal expression	RNAi	Enhancer	Kraemer et al., 2006	Screen
T16H12.5	spop-1	SPOP	Unassigned: BTB and MATH domain	hTau V337M neuronal expression	mutant (LOF)	Suppressor	Eck et al., 2023	Targeted
F42D1.3	sprr-2	/	Signaling: heteromeric G protein: receptor	myo-3p::Aβ42 muscle expression (CL4176)	RNAi	Suppressor	Khabirova et al., 2014	Screen
F34D6.5	sri-62	/	Transmembrane protein: seven transmembrane receptor: sri	hTau V337M neuronal expression	RNAi	Enhancer	Kraemer et al., 2006	Screen
T13B5.8	sut-1	/	mRNA functions: processing: snRNP	hTau V337M neuronal expression	mutant (LOF)	Suppressor	Kraemer&Schellenberg, 2007	Targeted
Y61A9LA.8	sut-2	MSUT2	Nucleic acid: binding: zinc finger	hTau V337M neuronal expression	mutant (LOF)	Suppressor	Guthrie et al., 2009	Targeted
B0511.7	sut-6	NIPP1	Signaling: phosphatase: unassigned	aex-3::hTau1N4R	Mutation (LOF)	Suppressor	Kow et al., 2023	Forward mutagenesis
B0511.7	sut-6	NIPP1	Signaling: phosphatase: unassigned	aex-3::hTau1N4R V337M	Mutation (LOF)	Suppressor	Kow et al., 2023	Forward mutagenesis
M03F8.3	syf-3	CRNKL1	mRNA functions: processing: splicing	myo-3p::Aβ42 muscle expression (CL4176)	RNAi	Suppressor	Khabirova et al., 2014	Screen
F55A11.2	syx-5	STX5	Trafficking: vesicle targeting/fusion: SNARE	myo-3p::Aβ42 muscle expression (CL4176)	RNAi	Suppressor	Khabirova et al., 2014	Screen
T04C9.3	T04C9.3	/	Unassigned	hTau V337M neuronal expression	RNAi	Enhancer	Kraemer et al., 2006	Screen
T18D3.6	T18D3.6	/	Unassigned	hTau V337M neuronal expression	RNAi	Enhancer	Kraemer et al., 2006	Screen
T20D3.6	T20D3.6	HIG2A	Transmembrane protein: unassigned	hTau V337M neuronal expression	RNAi	Enhancer	Kraemer et al., 2006	Screen
T28D9.11	T28D9.11	/	Unassigned	hTau V337M neuronal expression	RNAi	Enhancer	Kraemer et al., 2006	Screen
F55C12.7	tag-234	/	Unassigned	hTau V337M neuronal expression	RNAi	Enhancer	Kraemer et al., 2006	Screen
F38H4.7	tag-30	BTBD2	Unassigned	hTau V337M neuronal expression	RNAi	Enhancer	Kraemer et al., 2006	Screen
W06H8.8	ttn-1	TTN	Cytoskeleton: unassigned	myo-3p::Aβ42 muscle expression (CL4176)	RNAi	Suppressor	Khabirova et al., 2014	Screen
H14N18.3	ttr-47	/	Unassigned: TransThyretin-Related family domain	hTau V337M neuronal expression	RNAi	Enhancer	Kraemer et al., 2006	Screen
F17C8.5	twk-6	KCNK2/4/5	Transmembrane transport: potassium channel	myo-3p::Aβ42 muscle expression (CL4176)	RNAi	Suppressor	Khabirova et al., 2014	Screen
Y116A8C.35	uaf-2	U2AF1	mRNA functions: processing: splicing	myo-3p::Aβ42 muscle expression (CL4176)	RNAi	Suppressor	Khabirova et al., 2014	Screen
C47E12.5	uba-1	UBA6	Proteolysis proteasome: E1	myo-3p::Aβ42 muscle expression (CL4176)	RNAi	Suppressor	Khabirova et al., 2014	Screen
F25B5.4	ubq-1	UBC	Proteolysis proteasome: ubiquitin	myo-3p::Aβ42 muscle expression (CL4176)	RNAi	Suppressor	Khabirova et al., 2014	Screen
T24C4.1	ucr-2.3	UQCRC2	Metabolism: mitochondria: complex III	hTau V337M neuronal expression	RNAi	Enhancer	Kraemer et al., 2006	Screen
C32E8.10	unc-11	PICALM	Trafficking: endocytosis: clathrin	unc54p::Aβ42 muscle expression	RNAi	Suppressor	Mukherjee et al., 2017	Targeted
C32E8.10	unc-11	PICALM	Trafficking: endocytosis: clathrin	eat-4::Aβ42 glutamatergic neurons	Overexpression	Suppressor	Treusch et al., 2011	Targeted
JC8.10	unc-26	SYNJ1	Neuronal function: synaptic function: unassigned	eat-4::Aβ42 glutamatergic neurons	Overexpression	Suppressor	Treusch et al., 2011	Targeted
C38C3.5	unc-60	CFL1, DSTN	Cytoskeleton: actin function: binding	hTau neuronal expression	RNAi	Suppressor	Woo et al., 2019	Targeted
F11C7.3	vap-1	CRISP2	Extracellular material: secreted protein	hTau V337M neuronal expression	RNAi	Enhancer	Kraemer et al., 2006	Screen
R10E11.8	vha-1	ATP6V0C	Lysosome: Vacuolar ATPase	myo-3p::Aβ42 muscle expression (CL4176)	RNAi	Suppressor	Khabirova et al., 2014	Screen
F20B6.2	vha-12	ATP6V1B2	Lysosome: Vacuolar ATPase	myo-3p::Aβ42 muscle expression (CL4176)	RNAi	Suppressor	Khabirova et al., 2014	Screen
Y49A3A.2	vha-13	ATP6V1A	Lysosome: Vacuolar ATPase	myo-3p::Aβ42 muscle expression (CL4176)	RNAi	Suppressor	Khabirova et al., 2014	Screen
T08G5.5	vps-39	VSP39	Trafficking: vesicle targeting/fusion: CORVET/HOPS	unc54p::Aβ42 muscle expression	RNAi	Enhancer	Griffin et al., 2020	Targeted
T08G5.5	vps-39	VSP39	Trafficking: vesicle targeting/fusion: CORVET/HOPS	eat-4::Aβ42 glutamatergic neurons	Neuron-specific RNAI	Enhancer	Griffin et al., 2024	Targeted
F32A6.3	vps-41	VPS41	Lysosome: unassigned	myo-3p::Aβ42 muscle expression (CL4176)	RNAi	Enhancer	Griffin et al., 2018	Targeted
F32A6.3	vps-41	VPS41	Lysosome: unassigned	unc54p::Aβ42 muscle expression	RNAi	Enhancer	Griffin et al., 2019	Targeted
F32A6.3	vps-41	VPS41	Lysosome: unassigned	eat-4::Aβ42 glutamatergic neurons	Neuron-specific RNAI	Enhancer	Griffin et al., 2023	Targeted
R74.3	xbp-1	XBP1	Stress response: ER	hTau V337M neuronal expression	RNAi	Enhancer	Kraemer et al., 2006	Screen
R74.3	xbp-1	XBP1	Stress response: ER	myo-3p::Aβ42 muscle expression (CL4176)	RNAi	Suppressor	Safra et al., 2013	Targeted
Y105E8A.25	Y105E8A.25	ARHGEF2/ARHGEF3	Unassigned	myo-3p::Aβ42 muscle expression (CL4176)	RNAi	Suppressor	Khabirova et al., 2014	Screen
Y38H8A.3	Y38H8A.3	TTBK2	Cytoskeleton: microtubule: tau tubulin kinase	hTau V337M neuronal expression	RNAi	Enhancer	Kraemer et al., 2006	Screen
Y52B11B.1	Y52B11B.1	/	Unassigned	hTau V337M neuronal expression	RNAi	Enhancer	Kraemer et al., 2006	Screen
Y53H1C.3	Y53H1C.3	/	Transmembrane protein: unassigned	hTau V337M neuronal expression	RNAi	Enhancer	Kraemer et al., 2006	Screen
Y57E12AL.1	Y57E12AL.1	SERINC1	Proteolysis general: unassigned	myo-3p::Aβ42 muscle expression (CL4176)	RNAi	Suppressor	Khabirova et al., 2014	Screen
**Pseudogenes were removed

## Sheet: S3 Fly
Systematic name	Gene	Human	Function	Model	Screen	Effect	Reference
CG1056	5-HT2A	HTR2B	Gq/11-coupled serotonin receptor activity	hTau expressed in the eye	RNAi	Suppressor	Kim et al. 2023	Screen
CG13401	Aasdh	AASDH	beta-alanyl amine synthase activity	hTau expressed in the eye	RNAi	Enhancer	Kim et al. 2023	Screen
CG7955	ABCB7	ABCB7	ATPase-coupled transmembrane transporter activity	hTau expressed in the eye	RNAi	Suppressor	Kim et al. 2023	Screen
CG12703	Abcd3	ABCD3	long-chain fatty acid transporter activity	hTau expressed in the eye	RNAi	Suppressor	Kim et al. 2023	Screen
CG9149	Acat2	ACAT2	acyltransferase activity	hTau expressed in the eye	RNAi	Suppressor	Kim et al. 2023	Screen
CG11198	ACC	ACACA/ACACB	metal ion binding	hTau expressed in the eye	RNAi	Suppressor	Kim et al. 2023	Screen
CG9390	AcCoAS	ACSS2	acetate-CoA ligase activity	hTau expressed in the eye	RNAi	Suppressor	Kim et al. 2023	Screen
CG10473	Acn	ACIN1	protein binding	hTau expressed in the eye	RNAi	Suppressor	Kim et al. 2023	Screen
CG18155	Acsf3	ACSF3	very long-chain fatty acid-CoA ligase activity	hTau expressed in the eye	RNAi	Suppressor	Kim et al. 2023	Screen
CG14869	AdamTS-A	ADAMTS20/ADAMTS9/ADAMTS8/ADAMTS4	zinc ion binding	hTau expressed in the eye	RNAi	Suppressor	Kim et al. 2023	Screen
CG4096	AdamTS-B	ADAMTS7/ADAMTS17/ADAMTS19/ADAMTS12/ADAMTS18	metallopeptidase activity	hTau expressed in the eye	RNAi	Suppressor	Kim et al. 2023	Screen
CG12598	Adar	ADARB1/ADARB2	tRNA-specific adenosine deaminase activity	hTau expressed in the eye	RNAi	Suppressor	Kim et al. 2023	Screen
CG16889	Adat1	ADAT1	double-stranded RNA adenosine deaminase activity	hTau expressed in the eye	RNAi	Suppressor	Kim et al. 2023	Screen
CG5998	Adgf-B	ADA2	adenosine deaminase activity	hTau expressed in the eye	RNAi	Suppressor	Kim et al. 2023	Screen
CG32068	Adi1	ADI1	acireductone dioxygenase [iron(II)-requiring] activity	hTau expressed in the eye	RNAi	Suppressor	Kim et al. 2023	Screen
CG5315	AdipoR	ADIPOR2/ADIPOR1	protein-hormone receptor activity	hTau expressed in the eye	RNAi	Enhancer	Kim et al. 2023	Screen
CG3590	Adsl	ADSL	(S)-2-(5-amino-1-(5-phospho-D-ribosyl)imidazole-4-carboxamido) succinate lyase (fumarate-forming) activity	hTau expressed in the eye	RNAi	Suppressor	Kim et al. 2023	Screen
CG5683	Aef1	/	DNA-binding transcription factor activity, RNA polymerase II-specific	hTau expressed in the eye	RNAi	Suppressor	Kim et al. 2023	Screen
CG33138	AGBE	GBE1	catalytic activity	hTau expressed in the eye	RNAi	Suppressor	Kim et al. 2023	Screen
CG4753	Agpat4	AGPAT3/AGPAT4	acyltransferase activity	hTau expressed in the eye	RNAi	Enhancer	Kim et al. 2023	Screen
CG8956	AhcyL2	AHCYL1/AHCYL2	adenosylhomocysteinase activity	hTau expressed in the eye	RNAi	Suppressor	Kim et al. 2023	Screen
CG5589	ais	DDX52	rRNA binding	hTau expressed in the eye	RNAi	Suppressor	Kim et al. 2023	Screen
CG11325	AkhR	GNRHR2/GNRHR	adipokinetic hormone receptor activity	hTau expressed in the eye	RNAi	Enhancer	Kim et al. 2023	Screen
CG13391	AlaRS	AARS1	nucleotide binding	hTau expressed in the eye	RNAi	Enhancer	Kim et al. 2023	Screen
CG3017	Alas	ALAS2/ALAS1	5-aminolevulinate synthase activity	hTau expressed in the eye	RNAi	Suppressor	Kim et al. 2023	Screen
CG3752	Aldh	ALDH1B1/ALDH2	aldehyde dehydrogenase (NAD+) activity	hTau expressed in the eye	RNAi	Suppressor	Kim et al. 2023	Screen
CG9629	Aldh7A1	ALDH7A1	oxidoreductase activity, acting on the aldehyde or oxo group of donors, NAD or NADP as acceptor	hTau expressed in the eye	RNAi	Suppressor	Kim et al. 2023	Screen
CG6308	Alg14	ALG14	N-acetylglucosaminyldiphosphodolichol N-acetylglucosaminyltransferase activity	hTau expressed in the eye	RNAi	Suppressor	Kim et al. 2023	Screen
CG4084	Alg3	ALG3	dol-P-Man:Man(5)GlcNAc(2)-PP-Dol alpha-1,3-mannosyltransferase activity	hTau expressed in the eye	RNAi	Suppressor	Kim et al. 2023	Screen
CG11851	Alg9	ALG9	glycosyltransferase activity	hTau expressed in the eye	RNAi	Suppressor	Kim et al. 2023	Screen
CG7510	anchor	GPR155	-	hTau expressed in the eye	RNAi	Enhancer	Kim et al. 2023	Screen
CG32000	anne	ATP13A5/ATP13A2/ATP13A3/ATP13A4	ATPase-coupled monoatomic cation transmembrane transporter activity	hTau expressed in the eye	RNAi	Suppressor	Kim et al. 2023	Screen
CG1683	Ant2	SLC25A4/SLC25A5/SLC25A31/SLC25A6	ATP:ADP antiporter activity	hTau expressed in the eye	RNAi	Enhancer	Kim et al. 2023	Screen
CG3166	aop	ETV6	DNA-binding transcription repressor activity, RNA polymerase II-specific	hTauV337M expressed in the eye	EP insertions (gain-of-function)	Enhancer	Shulman & Feany 2003
CG9113	AP-1γ	AP1G2/AP1G1	clathrin adaptor activity	hTau expressed in the eye	RNAi	Suppressor	Kim et al. 2023	Screen
CG4260	AP-2α	AP2A2/AP2A1	clathrin adaptor activity	hTau expressed in the eye	RNAi	Enhancer	Kim et al. 2023	Screen
CG32165	Apl	IPO4	small GTPase binding	hTau expressed in the eye	RNAi	Suppressor	Kim et al. 2023	Screen
CG42318	app	ZDHHC18/ZDHHC9/ZDHHC14	protein-cysteine S-palmitoyltransferase activity	hTau expressed in the eye	RNAi	Suppressor	Kim et al. 2023	Screen
CG7727	Appl	APP/APLP1/APLP2	heparin binding	hTau expressed in the eye	RNAi	Suppressor	Kim et al. 2023	Screen
CG6391	Aps	NUDT3/NUDT4/NUDT10/NUDT4B/NUDT11	bis(5'-adenosyl)-pentaphosphatase activity	hTau expressed in the eye	RNAi	Suppressor	Kim et al. 2023	Screen
CG4703	Arc42	ACADS	flavin adenine dinucleotide binding	hTau expressed in the eye	RNAi	Suppressor	Kim et al. 2023	Screen
CG8385	Arf1	ARF1/ARF3	GTP binding	hTau expressed in the eye	RNAi	Enhancer	Kim et al. 2023	Screen
CG18104	arg	ARG1/ARG2	arginase activity	hTau expressed in the eye	RNAi	Suppressor	Kim et al. 2023	Screen
CG9020	ArgRS	RARS1	ATP binding	hTau expressed in the eye	RNAi	Enhancer	Kim et al. 2023	Screen
CG5659	ari-1	ARIH1	metal ion binding	hTau expressed in the eye	RNAi	Enhancer	Kim et al. 2023	Screen
CG7435	Arl2	ARL2	GTPase activity	hTau expressed in the eye	RNAi	Enhancer	Kim et al. 2023	Screen
CG11579	arm	CTNNB1/JUP	kinase binding	hTau expressed in the eye	RNAi	Suppressor	Kim et al. 2023	Screen
CG5912	arr	LRP5/LRP6	Wnt-protein binding	hTau expressed in the eye	RNAi	Suppressor	Kim et al. 2023	Screen
CG9882	Art7	PRMT7	protein-arginine omega-N symmetric methyltransferase activity	hTau expressed in the eye	RNAi	Suppressor	Kim et al. 2023	Screen
CG6677	ash2	ASH2L	transcription cis-regulatory region binding	hTau expressed in the eye	RNAi	Suppressor	Kim et al. 2023	Screen
CG9204	Ate1	ATE1	arginyl-tRNA--protein transferase activity	hTau expressed in the eye	RNAi	Suppressor	Kim et al. 2023	Screen
CG10967	Atg1	ULK1/ULK2	protein serine/threonine kinase activity, ubiquitin-like protein binding	Aβ42 expressed in the eye (GMR)	EP insertions (gain-of-function)	Suppressor	Cao et al., 2008
CG8444	ATP6AP2	ATP6AP2	signaling receptor activity	hTau expressed in the eye	RNAi	Suppressor	Kim et al. 2023	Screen
CG1886	ATP7	ATP7A/ATP7B	P-type divalent copper transporter activity	Aβ42 expressed in the eye (GMR)	EP insertions (gain-of-function)	Enhancer	Cao et al., 2008
CG42321	ATP8A	ATP8A1/ATP8A2	ATPase-coupled intramembrane lipid transporter activity	hTau expressed in the eye	RNAi	Suppressor	Kim et al. 2023	Screen
CG7610	ATPsynγ	ATP5F1C	proton-transporting ATP synthase activity, rotational mechanism	hTau expressed in the eye	RNAi	Enhancer	Kim et al. 2023	Screen
CG5670	Atpα	ATP1A1/ATP1A2/ATP1A3/ATP4A/ATP12A/ATP1A4	P-type sodium:potassium-exchanging transporter activity	hTauV337M expressed in the eye (GMR-GAL4)	P{Mae-UAS.6.20} insertions (gain-of-function)	Enhancer	Blard et al., 2007
CG5670	Atpα	ATP1A1/ATP1A2/ATP1A3/ATP4A/ATP12A/ATP1A4	P-type potassium transmembrane transporter activity	hTau expressed in the eye	RNAi	Enhancer	Kim et al. 2023	Screen
CG5166	Atx2	ATXN2L	RNA binding	hTauV337M expressed in the eye	EP insertions (gain-of-function)	Enhancer	Shulman & Feany 2003
CG1107	aux	GAK/DNAJC6	AP-2 adaptor complex binding	hTau expressed in the eye	RNAi	Enhancer	Kim et al. 2023	Screen
CG7811	b	GADL1/CSAD	pyridoxal phosphate binding	hTau expressed in the eye	RNAi	Suppressor	Kim et al. 2023	Screen
CG9894	Bacc	/	behavioral response to ethanol	hTauV337M expressed in the eye (GMR-GAL4)	P{Mae-UAS.6.36} insertions (gain-of-function)	Suppressor	Blard et al., 2007
CG7259	Best4	BEST4/BEST2	chloride channel activity	hTau expressed in the eye	RNAi	Suppressor	Kim et al. 2023	Screen
CG4501	bgm	ACSBG1/ACSBG2	protein binding	hTau expressed in the eye	RNAi	Enhancer	Kim et al. 2023	Screen
CG6046	bin1	AMPH	transcription corepressor activity	hTauV337M expressed in the eye (GMR)	RNAi	Suppressor	Dourlen et al., 2017; Chapuis et al., 2013
CG5206	bon	TRIM24/TRIM33	chromatin binding	hTau expressed in the eye	RNAi	Suppressor	Kim et al. 2023	Screen
CG5206	bon	TRIM24/TRIM33	chromatin binding	hTau (wildtype) expressed in the eye	RNAi and mutant	Suppressor	Rousseaux et al., 2016	targeted
CG10542	Bre1	RNF20/RNF40	metal ion binding	hTau expressed in the eye	RNAi	Suppressor	Kim et al. 2023	Screen
CG31762	bru1	CELF1/CELF2	mRNA 3'-UTR binding	hTauV337M expressed in the eye	RNAi	Suppressor	Shulman et al., 2014
CG6303	Bruce	BIRC6	cysteine-type endopeptidase inhibitor activity	hTau expressed in the eye	RNAi	Suppressor	Kim et al. 2023	Screen
CG31132	BRWD3	BRWD1/BRWD3/PHIP	-	hTau expressed in the eye	RNAi	Enhancer	Kim et al. 2023	Screen
CG31605	Bsg	BSG/NPTN	cell-cell adhesion mediator activity	hTau expressed in the eye	RNAi	Suppressor	Kim et al. 2023	Screen
CG1826	BTBD9	BTBD9	-	hTau expressed in the eye	RNAi	Suppressor	Kim et al. 2023	Screen
CG44012	btsz	SYTL1/SYTL4/SYTL5	small GTPase binding	hTau expressed in the eye	RNAi	Suppressor	Kim et al. 2023	Screen
CG15148	btv	DYNC2H1	ATP hydrolysis activity	hTau expressed in the eye	RNAi	Enhancer	Kim et al. 2023	Screen
CG13969	bwa	ACER1/ACER2	N-acylsphingosine amidohydrolase activity	hTau expressed in the eye	RNAi	Suppressor	Kim et al. 2023	Screen
CG9520	C1GalTA	C1GALT1	glycoprotein-N-acetylgalactosamine 3-beta-galactosyltransferase activity	hTau expressed in the eye	RNAi	Suppressor	Kim et al. 2023	Screen
CG4894	Ca-α1D	CACNA1F/CACNA1D/CACNA1C/CACNA1S	high voltage-gated calcium channel activity	hTau expressed in the eye	RNAi	Enhancer	Kim et al. 2023	Screen
CG15899	Ca-α1T	CACNA1I/CACNA1H/CACNA1G	monoatomic cation channel activity	hTau expressed in the eye	RNAi	Suppressor	Kim et al. 2023	Screen
CG6445	Cad74A	CDH23	calcium ion binding	hTau expressed in the eye	RNAi	Suppressor	Kim et al. 2023	Screen
CG3940	CAH7	CA12	carbonate dehydratase activity	hTau expressed in the eye	RNAi	Suppressor	Kim et al. 2023	Screen
CG18069	caMKII	CAMK2D	calmodulin-dependent protein kinase activity	hTau 2N4R expressed in the eye	Suppressor(RNAi)/Enhancer(OE)	Suppressor	Oka et al., 2017
CG12230	car	VPS33A	syntaxin binding	hTau expressed in the eye	RNAi	Enhancer	Kim et al. 2023	Screen
CG2102	cas	CASZ1	DNA binding	hTau expressed in the eye	RNAi	Enhancer	Kim et al. 2023	Screen
CG6871	Cat	CAT	catalase activity	Aβ42 expressed in neurons (elav4-GAL4)	GS insertions (gain-of-function)	Suppressor	Rival et al., 2009
CG1548	cathD	CTSD	aspartic-type endopeptidase activity	hTau expressed in the eye	RNAi	Enhancer	Kim et al. 2023	Screen
CG3606	caz	TAF15/EWSR1/FUS	mRNA binding	hTau expressed in the eye	RNAi	Suppressor	Kim et al. 2023	Screen
CG5970	cbc	CLP1	polynucleotide 5'-hydroxyl-kinase activity	hTau expressed in the eye	RNAi	Suppressor	Kim et al. 2023	Screen
CG33344	CCAP-R	NPSR1	G protein-coupled receptor activity	hTau expressed in the eye	RNAi	Suppressor	Kim et al. 2023	Screen
CG14593	CCHa2-R	BRS3/NMBR/GRPR	G protein-coupled receptor activity	hTau expressed in the eye	RNAi	Suppressor	Kim et al. 2023	Screen
CG6022	Cchl	HCCS	holocytochrome-c synthase activity	hTau expressed in the eye	RNAi	Suppressor	Kim et al. 2023	Screen
CG1471	CDase	ASAH2	N-acylsphingosine amidohydrolase activity	hTau expressed in the eye	RNAi	Suppressor	Kim et al. 2023	Screen
CG6759	Cdc16	CDC16	-	hTau expressed in the eye	RNAi	Enhancer	Kim et al. 2023	Screen
CG8610	Cdc27	CDC27	-	hTau expressed in the eye	RNAi	Enhancer	Kim et al. 2023	Screen
CG12530	Cdc42	CDC42	protein binding	hTau expressed in the eye	RNAi	Enhancer	Kim et al. 2023	Screen
CG6027	cdi	TESK2	protein serine/threonine kinase activity	hTauV337M expressed in the eye	EP insertions (gain-of-function)	Enhancer	Shulman & Feany 2003
CG31811	CenG1A	AGAP1/AGAP6/AGAP2/AGAP9/AGAP5/AGAP11/AGAP4/AGAP3	GTPase activator activity	hTau expressed in the eye	RNAi	Suppressor	Kim et al. 2023	Screen
CG10011	CG10011	ANKRD50	-	hTau expressed in the eye	RNAi	Suppressor	Kim et al. 2023	Screen
CG10104	CG10104	CTSD	aspartic-type endopeptidase activity	hTau expressed in the eye	RNAi	Suppressor	Kim et al. 2023	Screen
CG10237	CG10237	TTPAL	phosphatidylinositol bisphosphate binding	hTau expressed in the eye	RNAi	Enhancer	Kim et al. 2023	Screen
CG10254	CG10254	UBE2O	ubiquitin conjugating enzyme activity	hTau expressed in the eye	RNAi	Suppressor	Kim et al. 2023	Screen
CG10333	CG10333	DDX23	RNA binding	hTau expressed in the eye	RNAi	Suppressor	Kim et al. 2023	Screen
CG10340	CG10340	ATPAF1	-	hTau expressed in the eye	RNAi	Suppressor	Kim et al. 2023	Screen
CG10472	CG10472	/	serine-type endopeptidase activity	hTau expressed in the eye	RNAi	Suppressor	Kim et al. 2023	Screen
CG10483	CG10483	XPR1	phosphate ion transmembrane transporter activity	hTau expressed in the eye	RNAi	Suppressor	Kim et al. 2023	Screen
CG10505	CG10505	ABCC4	ATPase-coupled transmembrane transporter activity	hTau expressed in the eye	RNAi	Suppressor	Kim et al. 2023	Screen
CG10584	CG10584	METTL22	protein methyltransferase activity	hTau expressed in the eye	RNAi	Suppressor	Kim et al. 2023	Screen
CG10602	CG10602	LTA4H	structural constituent of ribosome	hTau expressed in the eye	RNAi	Suppressor	Kim et al. 2023	Screen
CG10802	CG10802	PTGES3L-AARSD1/AARSD1	aminoacyl-tRNA ligase activity	hTau expressed in the eye	RNAi	Enhancer	Kim et al. 2023	Screen
CG10927	CG10927	ADAT3	tRNA-specific adenosine-34 deaminase activity	hTauV337M expressed in the eye	EP insertions (loss-of-function)	Enhancer	Shulman & Feany 2003
CG10939	CG10939	NHERF2/NHERF1	metalloendopeptidase activity	hTau expressed in the eye	RNAi	Suppressor	Kim et al. 2023	Screen
CG10948	CG10948	ENOX2/ENOX1	nucleic acid binding	hTau expressed in the eye	RNAi	Suppressor	Kim et al. 2023	Screen
CG11200	CG11200	DHRSX	NADP-retinol dehydrogenase activity	hTau expressed in the eye	RNAi	Suppressor	Kim et al. 2023	Screen
CG11200	CG11200	DHRSX	NADP-retinol dehydrogenase activity	Aβ42 expressed in neurons (elav4-GAL4)	GS insertions (gain-of-function)	Suppressor	Rival et al., 2009
CG11241	CG11241	AGXT2	pyridoxal phosphate binding	hTau expressed in the eye	RNAi	Suppressor	Kim et al. 2023	Screen
CG11318	CG11318	ADGRG7	transmembrane signaling receptor activity	hTau expressed in the eye	RNAi	Suppressor	Kim et al. 2023	Screen
CG11537	CG11537	MFSD14B/MFSD14A	transmembrane transporter activity	hTau expressed in the eye	RNAi	Suppressor	Kim et al. 2023	Screen
CG11858	CG11858	PIN4	DNA binding	hTau expressed in the eye	RNAi	Enhancer	Kim et al. 2023	Screen
CG11898	CG11898	ABCC4	ATPase-coupled transmembrane transporter activity	hTau expressed in the eye	RNAi	Suppressor	Kim et al. 2023	Screen
CG12121	CG12121	GPR108/GPR107	-	hTau expressed in the eye	RNAi	Suppressor	Kim et al. 2023	Screen
CG12237	CG12237	PHOSPHO1/PHOSPHO2	phosphatase activity	hTau expressed in the eye	RNAi	Suppressor	Kim et al. 2023	Screen
CG12299	CG12299	/	RNA polymerase II cis-regulatory region sequence-specific DNA binding	hTau expressed in the eye	RNAi	Suppressor	Kim et al. 2023	Screen
CG12395	CG12395	SPEF1	microtubule binding	hTauV337M expressed in the eye (GMR-GAL4)	P{Mae-UAS.6.33} insertions (gain-of-function)	Enhancer	Blard et al., 2007
CG12531	CG12531	SLC7A14	amino acid transmembrane transporter activity	hTau expressed in the eye	RNAi	Suppressor	Kim et al. 2023	Screen
CG13690	CG13690	RNASEH2A	nucleic acid binding	hTau expressed in the eye	RNAi	Suppressor	Kim et al. 2023	Screen
CG13887	CG13887	BCAP29/BCAP31	-	hTau expressed in the eye	RNAi	Suppressor	Kim et al. 2023	Screen
CG14022	CG14022	ACYP2	acylphosphatase activity	hTau expressed in the eye	RNAi	Suppressor	Kim et al. 2023	Screen
CG14043	CG14043	KIFBP	molecular_function	hTau expressed in the eye	RNAi	Suppressor	Kim et al. 2023	Screen
CG14073	CG14073	BCORL1/BCOR	transcription corepressor activity	hTau expressed in the eye	RNAi	Enhancer	Kim et al. 2023	Screen
CG14647	CG14647	KCTD9	-	hTau expressed in the eye	RNAi	Suppressor	Kim et al. 2023	Screen
CG14715	CG14715	FKBP2	peptidyl-prolyl cis-trans isomerase activity	hTau expressed in the eye	RNAi	Suppressor	Kim et al. 2023	Screen
CG15269	CG15269	/	DNA-binding transcription activator activity, RNA polymerase II-specific	hTau expressed in the eye	RNAi	Enhancer	Kim et al. 2023	Screen
CG1532	CG1532	GLOD4	-	hTau expressed in the eye	RNAi	Enhancer	Kim et al. 2023	Screen
CG15629	CG15629	SDR16C5/HSD17B13/DHRS3/HSD17B11	NAD-retinol dehydrogenase activity	hTau expressed in the eye	RNAi	Suppressor	Kim et al. 2023	Screen
CG15771	CG15771	NANP	N-acylneuraminate-9-phosphatase activity	hTau expressed in the eye	RNAi	Enhancer	Kim et al. 2023	Screen
CG1607	CG1607	SLC7A10/SLC7A8/SLC7A7/SLC7A6	amino acid transmembrane transporter activity	hTau expressed in the eye	RNAi	Suppressor	Kim et al. 2023	Screen
CG1628	CG1628	SLC25A2/SLC25A15	L-ornithine transmembrane transporter activity	hTau expressed in the eye	RNAi	Suppressor	Kim et al. 2023	Screen
CG16756	CG16756	SPACA5B/SPACA5/SPACA3/LYZL6/LYZ/LYZL2/LYZL4/LALBA/LYZL1	lysozyme activity	hTau expressed in the eye	RNAi	Suppressor	Kim et al. 2023	Screen
CG16779	CG16779	TRERF1/ZNF541/MIDEAS	transcription corepressor activity	hTau expressed in the eye	RNAi	Suppressor	Kim et al. 2023	Screen
CG16799	CG16799	SPACA3/LYZL2/LYZL1/LALBA	lysozyme activity	hTau expressed in the eye	RNAi	Suppressor	Kim et al. 2023	Screen
CG16848	CG16848	FLAD1	catalytic activity	hTau expressed in the eye	RNAi	Suppressor	Kim et al. 2023	Screen
CG16863	CG16863	ZBED1	DNA binding	hTau expressed in the eye	RNAi	Suppressor	Kim et al. 2023	Screen
CG16952	CG16952	BTBD7	molecular_function	hTau expressed in the eye	RNAi	Suppressor	Kim et al. 2023	Screen
CG16985	CG16985	ACOT13	acyl-CoA hydrolase activity	hTau expressed in the eye	RNAi	Suppressor	Kim et al. 2023	Screen
CG16986	CG16986	ACOT13	acyl-CoA hydrolase activity	hTau expressed in the eye	RNAi	Suppressor	Kim et al. 2023	Screen
CG17134	CG17134	CTSE	aspartic-type endopeptidase activity	hTau expressed in the eye	RNAi	Suppressor	Kim et al. 2023	Screen
CG17221	CG17221	RTN4IP1	oxidoreductase activity	hTau expressed in the eye	RNAi	Suppressor	Kim et al. 2023	Screen
CG17636	CG17636	GGTLC3/GGT2P/GGTLC2/GGT1/GGT5/GGTLC1/GGT3P	glutathione hydrolase activity	hTau expressed in the eye	RNAi	Enhancer	Kim et al. 2023	Screen
CG17684	CG17684	FAP/DPP6/DPP10	serine-type peptidase activity	hTau expressed in the eye	RNAi	Enhancer	Kim et al. 2023	Screen
CG17896	CG17896	ALDH6A1	methylmalonate-semialdehyde dehydrogenase (acylating) activity	hTau expressed in the eye	RNAi	Suppressor	Kim et al. 2023	Screen
CG18418	CG18418	SLC25A11	sulfate transmembrane transporter activity	hTau expressed in the eye	RNAi	Suppressor	Kim et al. 2023	Screen
CG18585	CG18585	CPA2/CPO/CPA1/CPB2/CPA3/CPA5/CPA4/CPA6/CPB1	metallocarboxypeptidase activity	hTau expressed in the eye	RNAi	Suppressor	Kim et al. 2023	Screen
CG1983	CG1983	PLPBP	pyridoxal phosphate binding	hTau expressed in the eye	RNAi	Suppressor	Kim et al. 2023	Screen
CG2065	CG2065	RDH13	NADP-retinol dehydrogenase activity	Aβ42 expressed in neurons (elav4-GAL4)	GS insertions (gain-of-function)	Suppressor	Rival et al., 2009
CG2100	CG2100	TRNT1	CCA tRNA nucleotidyltransferase activity	hTau expressed in the eye	RNAi	Enhancer	Kim et al. 2023	Screen
CG2187	CG2187	SLC5A12/SLC5A5/SLC5A8	symporter activity	hTau expressed in the eye	RNAi	Suppressor	Kim et al. 2023	Screen
CG2202	CG2202	ZNF646	DNA-binding transcription factor activity, RNA polymerase II-specific	hTau expressed in the eye	RNAi	Suppressor	Kim et al. 2023	Screen
CG2224	CG2224	STAMBP/STAMBPL1	peptidase activity	hTau expressed in the eye	RNAi	Suppressor	Kim et al. 2023	Screen
CG2528	CG2528	PREP	serine hydrolase activity	hTau expressed in the eye	RNAi	Suppressor	Kim et al. 2023	Screen
CG2616	CG2616	SLC25A39/SLC25A40	-	hTau expressed in the eye	RNAi	Suppressor	Kim et al. 2023	Screen
CG2852	CG2852	PPIC/PPIB	peptidyl-prolyl cis-trans isomerase activity	hTau expressed in the eye	RNAi	Suppressor	Kim et al. 2023	Screen
CG2924	CG2924	UBE2Q1/UBE2Q2	ubiquitin conjugating enzyme activity	Aβ42 expressed in the eye (GMR)	EP insertions (loss-of-function)	Suppressor	Cao et al., 2008
CG30002	CG30002	/	serine-type endopeptidase activity	hTau expressed in the eye	RNAi	Suppressor	Kim et al. 2023	Screen
CG30036	CG30036	B3GALT1/B3GALNT1	UDP-galactose:beta-N-acetylglucosamine beta-1,3-galactosyltransferase activity	hTau expressed in the eye	RNAi	Suppressor	Kim et al. 2023	Screen
CG30062	CG30062	LYZ	lysozyme activity	hTau expressed in the eye	RNAi	Suppressor	Kim et al. 2023	Screen
CG3021	CG3021	TRMU	tRNA-5-taurinomethyluridine 2-sulfurtransferase	hTau expressed in the eye	RNAi	Suppressor	Kim et al. 2023	Screen
CG30280	CG30280	FCN1/FCN3/MFAP4/FIBCD1/FCN2	-	hTau expressed in the eye	RNAi	Enhancer	Kim et al. 2023	Screen
CG30345	CG30345	SLC46A1/SLC46A3	transmembrane transporter activity	hTau expressed in the eye	RNAi	Suppressor	Kim et al. 2023	Screen
CG3045	CG3045	PUS3	pseudouridine synthase activity	hTau expressed in the eye	RNAi	Suppressor	Kim et al. 2023	Screen
CG30491	CG30491	RDH13/RDH11/RDH12	NADP-retinol dehydrogenase activity	hTau expressed in the eye	RNAi	Suppressor	Kim et al. 2023	Screen
CG31075	CG31075	ALDH1A1/ALDH1A2	oxidoreductase activity, acting on the aldehyde or oxo group of donors, NAD or NADP as acceptor	hTau expressed in the eye	RNAi	Enhancer	Kim et al. 2023	Screen
CG31460	CG31460	KRTCAP2	-	hTau expressed in the eye	RNAi	Suppressor	Kim et al. 2023	Screen
CG31522	CG31522	ELOVL1/ELOVL7	fatty acid elongase activity	hTau expressed in the eye	RNAi	Suppressor	Kim et al. 2023	Screen
CG3165	CG3165	TREX1/TREX2	nucleic acid binding	hTau expressed in the eye	RNAi	Suppressor	Kim et al. 2023	Screen
CG3168	CG3168	SV2C/SV2B/SV2A	transmembrane transporter activity	hTau expressed in the eye	RNAi	Suppressor	Kim et al. 2023	Screen
CG31792	CG31792	ABCC4	ABC-type transporter activity	hTau expressed in the eye	RNAi	Suppressor	Kim et al. 2023	Screen
CG31999	CG31999	FBLN2/FBLN1	calcium ion binding	hTau expressed in the eye	RNAi	Suppressor	Kim et al. 2023	Screen
CG32099	CG32099	AASDHPPT	holo-[acyl-carrier-protein] synthase activity	hTau expressed in the eye	RNAi	Suppressor	Kim et al. 2023	Screen
CG32110	CG32110	SENP2/SENP1	deSUMOylase activity	hTau expressed in the eye	RNAi	Suppressor	Kim et al. 2023	Screen
CG32260	CG32260	/	serine-type endopeptidase activity	hTau expressed in the eye	RNAi	Suppressor	Kim et al. 2023	Screen
CG32374	CG32374	PRSS53/PRSS36	serine-type endopeptidase activity	hTau expressed in the eye	RNAi	Enhancer	Kim et al. 2023	Screen
CG3253	CG3253	B4GAT1	glucuronosyltransferase activity	hTau expressed in the eye	RNAi	Enhancer	Kim et al. 2023	Screen
CG32533	CG32533	DHX34	RNA binding	hTau expressed in the eye	RNAi	Suppressor	Kim et al. 2023	Screen
CG32750	CG32750	VNN2/VNN3P/BTD	hydrolase activity, acting on carbon-nitrogen (but not peptide) bonds, in linear amides	hTau expressed in the eye	RNAi	Suppressor	Kim et al. 2023	Screen
CG33097	CG33097	TCERG1	mRNA splicing (predicted)	hTauV337M expressed in the eye (GMR-GAL4)	P{Mae-UAS.6.22} insertions (gain-of-function)	Enhancer	Blard et al., 2007
CG33144	CG33144	RNF144B/RNF144A	ubiquitin-protein transferase activity	hTau expressed in the eye	RNAi	Suppressor	Kim et al. 2023	Screen
CG33217	CG33217	PELP1	rRNA processing (predicted)	Aβ42 expressed in the eye (GMR)	EP insertions (gain-of-function)	Enhancer	Cao et al., 2008
CG34056	CG34056	/	beta-1,3-galactosyltransferase activity	hTau expressed in the eye	RNAi	Suppressor	Kim et al. 2023	Screen
CG3407	CG3407	/	DNA-binding transcription factor activity	hTau expressed in the eye	RNAi	Enhancer	Kim et al. 2023	Screen
CG34396	CG34396	/	potassium channel activity	hTau expressed in the eye	RNAi	Enhancer	Kim et al. 2023	Screen
CG3511	CG3511	PPWD1	peptidyl-prolyl cis-trans isomerase activity	hTau expressed in the eye	RNAi	Suppressor	Kim et al. 2023	Screen
CG3603	CG3603	HSD17B8	oxidoreductase activity, acting on the CH-OH group of donors, NAD or NADP as acceptor	hTau expressed in the eye	RNAi	Suppressor	Kim et al. 2023	Screen
CG3626	CG3626	PDPR	oxidoreductase activity	hTau expressed in the eye	RNAi	Suppressor	Kim et al. 2023	Screen
CG3663	CG3663	ISOC1/ISOC2	-	hTau expressed in the eye	RNAi	Enhancer	Kim et al. 2023	Screen
CG3735	CG3735	UTP25	U3 snoRNA binding	hTauV337M expressed in the eye	EP insertions (gain-of-function)	Suppressor	Shulman & Feany 2003
CG3770	CG3770	LHFPL2	-	hTau expressed in the eye	RNAi	Enhancer	Kim et al. 2023	Screen
CG3793	CG3793	LCMT1	methyltransferase activity	hTau expressed in the eye	RNAi	Suppressor	Kim et al. 2023	Screen
CG3808	CG3808	TRMT2A	nucleic acid binding	hTau expressed in the eye	RNAi	Suppressor	Kim et al. 2023	Screen
CG3909	CG3909	SKIC8	-	hTau expressed in the eye	RNAi	Suppressor	Kim et al. 2023	Screen
CG3999	CG3999	GLDC	pyridoxal phosphate binding	hTau expressed in the eye	RNAi	Suppressor	Kim et al. 2023	Screen
CG42237	CG42237	PROCA1	phospholipase A2 activity	hTau expressed in the eye	RNAi	Suppressor	Kim et al. 2023	Screen
CG42514	CG42514	SLC46A1/SLC46A3	transmembrane transporter activity	hTau expressed in the eye	RNAi	Enhancer	Kim et al. 2023	Screen
CG4324	CG4324	SVOP	transmembrane transporter activity	hTau expressed in the eye	RNAi	Suppressor	Kim et al. 2023	Screen
CG43373	CG43373	ADCY5/ADCY6	adenylate cyclase activity	hTau expressed in the eye	RNAi	Suppressor	Kim et al. 2023	Screen
CG4360	CG4360	ZNF355P	RNA polymerase II cis-regulatory region sequence-specific DNA binding	hTau expressed in the eye	RNAi	Suppressor	Kim et al. 2023	Screen
CG4502	CG4502	UBE2QL1	ubiquitin conjugating enzyme activity	hTau expressed in the eye	RNAi	Enhancer	Kim et al. 2023	Screen
CG4572	CG4572	CPVL	serine-type carboxypeptidase activity	hTau expressed in the eye	RNAi	Suppressor	Kim et al. 2023	Screen
CG4598	CG4598	ECI1	delta(3)-delta(2)-enoyl-CoA isomerase activity	hTau expressed in the eye	RNAi	Suppressor	Kim et al. 2023	Screen
CG4613	CG4613	/	serine-type endopeptidase activity	hTau expressed in the eye	RNAi	Suppressor	Kim et al. 2023	Screen
CG4678	CG4678	CPM	metallocarboxypeptidase activity	hTau expressed in the eye	RNAi	Suppressor	Kim et al. 2023	Screen
CG4860	CG4860	ACADS	butyryl-CoA dehydrogenase activity	hTau expressed in the eye	RNAi	Suppressor	Kim et al. 2023	Screen
CG4911	CG4911	FBXO33	-	hTau expressed in the eye	RNAi	Suppressor	Kim et al. 2023	Screen
CG4995	CG4995	SLC25A29	high-affinity L-arginine transmembrane transporter activity	hTau expressed in the eye	RNAi	Suppressor	Kim et al. 2023	Screen
CG5188	CG5188	METAP1D	metalloaminopeptidase activity	hTau expressed in the eye	RNAi	Suppressor	Kim et al. 2023	Screen
CG5235	CG5235	MOXD1	oxidoreductase activity, acting on paired donors, with incorporation or reduction of molecular oxygen, reduced ascorbate as one donor, and incorporation of one atom of oxygen	hTau expressed in the eye	RNAi	Suppressor	Kim et al. 2023	Screen
CG5276	CG5276	CANT1	GDP phosphatase activity	hTau expressed in the eye	RNAi	Suppressor	Kim et al. 2023	Screen
CG5347	CG5347	MKRN3/MKRN2/MKRN1	ubiquitin protein ligase activity	hTau expressed in the eye	RNAi	Suppressor	Kim et al. 2023	Screen
CG5377	CG5377	BPHL	alpha-amino-acid esterase activity	hTau expressed in the eye	RNAi	Suppressor	Kim et al. 2023	Screen
CG5510	CG5510	LMAN2/LMAN2L	mannose binding	hTau expressed in the eye	RNAi	Suppressor	Kim et al. 2023	Screen
CG5550	CG5550	FCN1/FCN3/MFAP4/FCN2	-	hTau expressed in the eye	RNAi	Suppressor	Kim et al. 2023	Screen
CG5800	CG5800	DDX10	RNA helicase activity	hTau expressed in the eye	RNAi	Enhancer	Kim et al. 2023	Screen
CG5808	CG5808	PPIL4	RNA binding	hTau expressed in the eye	RNAi	Suppressor	Kim et al. 2023	Screen
CG5853	CG5853	ABCG1/ABCG4	ABC-type transporter activity	hTau expressed in the eye	RNAi	Suppressor	Kim et al. 2023	Screen
CG6028	CG6028	FAHD2B/FAHD2A	acetylpyruvate hydrolase activity	hTau expressed in the eye	RNAi	Enhancer	Kim et al. 2023	Screen
CG6094	CG6094	MRPL58	translation release factor activity	hTau expressed in the eye	RNAi	Suppressor	Kim et al. 2023	Screen
CG6230	CG6230	ATP13A1	ATP binding	hTau expressed in the eye	RNAi	Suppressor	Kim et al. 2023	Screen
CG6287	CG6287	PHGDH	NAD binding	hTau expressed in the eye	RNAi	Enhancer	Kim et al. 2023	Screen
CG6293	CG6293	SLC23A2/SLC23A1	L-ascorbate:sodium symporter activity	hTau expressed in the eye	RNAi	Suppressor	Kim et al. 2023	Screen
CG6330	CG6330	UPP2/UPP1	catalytic activity	hTau expressed in the eye	RNAi	Enhancer	Kim et al. 2023	Screen
CG6415	CG6415	AMT	aminomethyltransferase activity	hTau expressed in the eye	RNAi	Suppressor	Kim et al. 2023	Screen
CG6428	CG6428	ASPG	asparaginase activity	hTau expressed in the eye	RNAi	Suppressor	Kim et al. 2023	Screen
CG6523	CG6523	GLRX3	protein-glutathione oxidoreductase (glutathione) activity	hTau expressed in the eye	RNAi	Suppressor	Kim et al. 2023	Screen
CG6574	CG6574	SLC19A2/SLC19A3/SLC19A1	vitamin transmembrane transporter activity	hTau expressed in the eye	RNAi	Suppressor	Kim et al. 2023	Screen
CG6661	CG6661	ALDH4A1	1-pyrroline-5-carboxylate dehydrogenase activity	Aβ42 expressed in neurons (elav4-GAL4)	GS insertions (gain-of-function)	Suppressor	Rival et al., 2009
CG6696	CG6696	MEP1B/MEP1A	metallopeptidase activity	hTau expressed in the eye	RNAi	Suppressor	Kim et al. 2023	Screen
CG6733	CG6733	ACY1	aminoacylase activity	hTau expressed in the eye	RNAi	Enhancer	Kim et al. 2023	Screen
CG6833	CG6833	REXO4	exonuclease activity	hTau expressed in the eye	RNAi	Suppressor	Kim et al. 2023	Screen
CG6984	CG6984	ECHDC3	hydro-lyase activity	hTau expressed in the eye	RNAi	Suppressor	Kim et al. 2023	Screen
CG7220	CG7220	UBE2W	ubiquitin conjugating enzyme activity	hTau expressed in the eye	RNAi	Enhancer	Kim et al. 2023	Screen
CG7231	CG7231	FAM151B	Predicted to be active in extracellular space	Aβ42 expressed in the eye (GMR)	EP insertions (loss-of-function)	Enhancer	Cao et al., 2008
CG7231	CG7231	FAM151B	Predicted to be active in extracellular space	hTauV337M expressed in the eye	EP insertions (loss-of-function)	Enhancer	Shulman & Feany 2003
CG7322	CG7322	DCXR	L-xylulose reductase (NADP+) activity	hTau expressed in the eye	RNAi	Suppressor	Kim et al. 2023	Screen
CG7365	CG7365	PLB1	phospholipase activity	hTau expressed in the eye	RNAi	Suppressor	Kim et al. 2023	Screen
CG7378	CG7378	STYXL2/DUSP3/DUSP26/DUSP13/DUSP29	protein tyrosine/serine/threonine phosphatase activity	hTau expressed in the eye	RNAi	Suppressor	Kim et al. 2023	Screen
CG7430	CG7430	DLD	dihydrolipoyl dehydrogenase activity	hTau expressed in the eye	RNAi	Suppressor	Kim et al. 2023	Screen
CG7483	CG7483	EIF4A3	ATP binding	hTau expressed in the eye	RNAi	Enhancer	Kim et al. 2023	Screen
CG7497	CG7497	PTGER3/PTGER1/PTGER4/TBXA2R/PTGIR/PTGDR/PTGFR/PTGER2	G protein-coupled receptor activity	hTau expressed in the eye	RNAi	Suppressor	Kim et al. 2023	Screen
CG7536	CG7536	XPR1	inositol hexakisphosphate binding	hTau expressed in the eye	RNAi	Enhancer	Kim et al. 2023	Screen
CG7560	CG7560	MTHFR	FAD binding	hTau expressed in the eye	RNAi	Suppressor	Kim et al. 2023	Screen
CG7611	CG7611	WDR26	-	hTau expressed in the eye	RNAi	Enhancer	Kim et al. 2023	Screen
CG7627	CG7627	ABCC4	ABC-type transporter activity	hTau expressed in the eye	RNAi	Suppressor	Kim et al. 2023	Screen
CG7632	CG7632	SERHL2/SERHL	hydrolase activity	hTau expressed in the eye	RNAi	Suppressor	Kim et al. 2023	Screen
CG7694	CG7694	RNF181	ubiquitin-protein transferase activity	hTau expressed in the eye	RNAi	Suppressor	Kim et al. 2023	Screen
CG7878	CG7878	DDX43/DDX53	RNA binding	hTau expressed in the eye	RNAi	Enhancer	Kim et al. 2023	Screen
CG7970	CG7970	PXMP2	peroxisomal membrane protein	hTauV337M expressed in the eye (GMR-GAL4)	P{Mae-UAS.6.32} insertions (gain-of-function)	Enhancer	Blard et al., 2007
CG7985	CG7985	HEXD	hexosaminidase activity	hTau expressed in the eye	RNAi	Suppressor	Kim et al. 2023	Screen
CG8026	CG8026	SLC25A32	folic acid transmembrane transporter activity	hTau expressed in the eye	RNAi	Suppressor	Kim et al. 2023	Screen
CG8032	CG8032	SMOX/PAOX	polyamine oxidase activity	hTau expressed in the eye	RNAi	Suppressor	Kim et al. 2023	Screen
CG8086	CG8086	/	-	hTau expressed in the eye	RNAi	Suppressor	Kim et al. 2023	Screen
CG8093	CG8093	LIPN/LIPK/LIPM	hydrolase activity, acting on ester bonds	hTau expressed in the eye	RNAi	Suppressor	Kim et al. 2023	Screen
CG8170	CG8170	PRSS41/PRSS22	serine-type endopeptidase activity	hTau expressed in the eye	RNAi	Suppressor	Kim et al. 2023	Screen
CG8314	CG8314	ZDHHC7/ZDHHC3	protein-cysteine S-palmitoyltransferase activity	hTau expressed in the eye	RNAi	Suppressor	Kim et al. 2023	Screen
CG8419	CG8419	TRIM45	ubiquitin protein ligase activity	hTau expressed in the eye	RNAi	Enhancer	Kim et al. 2023	Screen
CG8630	CG8630	SCD5	oxidoreductase activity, acting on paired donors, with oxidation of a pair of donors resulting in the reduction of molecular oxygen to two molecules of water	hTau expressed in the eye	RNAi	Enhancer	Kim et al. 2023	Screen
CG8641	CG8641	RASD2/RASD1	GTP binding	hTau expressed in the eye	RNAi	Enhancer	Kim et al. 2023	Screen
CG8668	CG8668	B3GALT1/B3GALT5/B3GALT2	UDP-galactose:beta-N-acetylglucosamine beta-1,3-galactosyltransferase activity	hTau expressed in the eye	RNAi	Suppressor	Kim et al. 2023	Screen
CG8939	CG8939	FTSJ3	rRNA (guanine) methyltransferase activity	hTau expressed in the eye	RNAi	Suppressor	Kim et al. 2023	Screen
CG9426	CG9426	IPP	actin binding	hTau expressed in the eye	RNAi	Enhancer	Kim et al. 2023	Screen
CG9467	CG9467	SHKBP1/KCTD3	oxidoreductase activity, acting on the aldehyde or oxo group of donors, NAD or NADP as acceptor	hTau expressed in the eye	RNAi	Enhancer	Kim et al. 2023	Screen
CG9581	CG9581	XPNPEP3	metalloaminopeptidase activity	hTau expressed in the eye	RNAi	Enhancer	Kim et al. 2023	Screen
CG9662	CG9662	OSTC	-	hTau expressed in the eye	RNAi	Suppressor	Kim et al. 2023	Screen
CG9701	CG9701	GBA3/LCT/KL/KLB/LCTL	beta-glucosidase activity	hTau expressed in the eye	RNAi	Suppressor	Kim et al. 2023	Screen
CG9784	CG9784	INPP5K/INPP5J	phosphatase activity	hTau expressed in the eye	RNAi	Suppressor	Kim et al. 2023	Screen
CG32345	chb	CLASP1	microtubule binding	hTauV337M expressed in the eye	EP insertions (gain-of-function)	Enhancer	Shulman & Feany 2003
CG14996	Chd64	TAGLN3	juvenile hormone response element binding	hTauV337M expressed in the eye (GMR-GAL4)	P{Mae-UAS.6.12} insertions (loss-of-function)	Enhancer	Blard et al., 2007
CG3937	cher	FLNA	actin binding	hTauV337M expressed in the eye (GMR-GAL4)	P{Mae-UAS.6.11} insertions (gain-of-function)	Enhancer	Blard et al., 2007
CG3937	cher	FLNA	actin binding	hTauV337M expressed in the eye	EP insertions (gain-of-function)	Enhancer	Shulman & Feany 2003
CG5686	chico	IRS1/IRS2/IRS4	insulin-like growth factor receptor binding	hTau 2N4R expressed in the eye (GMR-GAL4)	Suppressor(OE)/ Enhancer(RNAi)	Suppressor	Chatterjee et al., 2019
CG5686	chico	IRS1/IRS2/IRS4	SH2 domain binding	hTau expressed in the eye	RNAi	Enhancer	Kim et al. 2023	Screen
CG5813	chif	DBF4/DBF4B	protein kinase activator activity	hTau expressed in the eye	RNAi	Enhancer	Kim et al. 2023	Screen
CG5060	cic	CIC	HMG-box transcriptional repressor	hTauV337M expressed in the eye (GMR-GAL4)	P{Mae-UAS.6.39} insertions (gain-of-function)	Suppressor	Blard et al., 2007
CG31012	cindr	SH3KBP1	SH3 domain binding	hTauV337M expressed in the eye	RNAi	Suppressor	Shulman et al., 2014
CG7595	ck	MYO7A	microfilament motor activity	hTau expressed in the eye	RNAi	Suppressor	Kim et al. 2023	Screen
CG8596	Cln7	MFSD8	transmembrane transporter activity	hTau expressed in the eye	RNAi	Suppressor	Kim et al. 2023	Screen
CG5045	ClpP	CLPP	serine-type endopeptidase activity	hTau expressed in the eye	RNAi	Suppressor	Kim et al. 2023	Screen
CG6379	Cmtr1	CMTR1	mRNA (nucleoside-2'-O-)-methyltransferase activity	hTau expressed in the eye	RNAi	Enhancer	Kim et al. 2023	Screen
CG1555	cn	KMO	kynurenine 3-monooxygenase activity	hTau expressed in the eye	RNAi	Suppressor	Kim et al. 2023	Screen
CG42701	CngA	CNGA3/CNGA1/CNGA4/CNGA2	intracellular cAMP-activated cation channel activity	hTau expressed in the eye	RNAi	Suppressor	Kim et al. 2023	Screen
CG31716	Cnot4	CNOT4	nucleic acid binding	hTau expressed in the eye	RNAi	Enhancer	Kim et al. 2023	Screen
CG11778	CNT1	SLC28A2/SLC28A1/SLC28A3	nucleoside transmembrane transporter activity	hTau expressed in the eye	RNAi	Suppressor	Kim et al. 2023	Screen
CG6177	Cog2	COG2	-	hTau expressed in the eye	RNAi	Enhancer	Kim et al. 2023	Screen
CG1968	Cog6	COG6	molecular_function	hTau expressed in the eye	RNAi	Suppressor	Kim et al. 2023	Screen
CG31040	Cog7	COG7	molecular_function	hTau expressed in the eye	RNAi	Enhancer	Kim et al. 2023	Screen
CG1618	comt	NSF	ATP hydrolysis activity	hTau expressed in the eye	RNAi	Enhancer	Kim et al. 2023	Screen
CG1084	Cont	CNTN6/CNTN5/CNTN1/CNTN2/CNTN4/CNTN3	cell-cell adhesion mediator activity	hTau expressed in the eye	RNAi	Suppressor	Kim et al. 2023	Screen
CG9249	Coq3	COQ3	3-demethylubiquinol-n 3-O-methyltransferase activity	hTau expressed in the eye	RNAi	Enhancer	Kim et al. 2023	Screen
CG7277	Coq6	COQ6	oxidoreductase activity	hTau expressed in the eye	RNAi	Suppressor	Kim et al. 2023	Screen
CG2105	Corin	CORIN	serine-type endopeptidase activity	hTau expressed in the eye	RNAi	Suppressor	Kim et al. 2023	Screen
CG31648	Cox11	COX11	copper ion binding	hTau expressed in the eye	RNAi	Suppressor	Kim et al. 2023	Screen
CG10396	COX4L	COX4I1	-	hTau expressed in the eye	RNAi	Suppressor	Kim et al. 2023	Screen
CG30093	COX6AL	COX6A2	enzyme regulator activity	hTau expressed in the eye	RNAi	Suppressor	Kim et al. 2023	Screen
CG2249	COX7C	COX7C	-	hTau expressed in the eye	RNAi	Suppressor	Kim et al. 2023	Screen
CG7698	Cpsf73	CPSF3	RNA endonuclease activity	hTau expressed in the eye	RNAi	Suppressor	Kim et al. 2023	Screen
CG5413	CREG	CREG1/CREG2	protein homodimerization activity	hTau expressed in the eye	RNAi	Enhancer	Kim et al. 2023	Screen
CG13281	Cse1	CSE1L	nuclear export signal receptor activity	hTau expressed in the eye	RNAi	Suppressor	Kim et al. 2023	Screen
CG6395	Csp	DNAJC5B/DNAJC5	Cysteine string protein, Hsc70 co-chaperone	hTauV337M expressed in the eye (GMR-GAL4)	P{Mae-UAS.6.16} insertions (gain-of-function)	Enhancer	Blard et al., 2007
CG6395	Csp	DNAJC5B/DNAJC5	Cysteine string protein, Hsc70 co-chaperone	hTau expressed in the eye	RNAi	Suppressor	Kim et al. 2023	Screen
CG42574	ctrip	TRIP12	zinc ion binding	hTau expressed in the eye	RNAi	Enhancer	Kim et al. 2023	Screen
CG12163	CtsF	CTSF	molecular_function	hTau expressed in the eye	RNAi	Suppressor	Kim et al. 2023	Screen
CG32702	Cubn	CUBN	calcium ion binding	hTau expressed in the eye	RNAi	Enhancer	Kim et al. 2023	Screen
CG8711	Cul4	CUL4A/CUL4B	ubiquitin protein ligase binding	hTau expressed in the eye	RNAi	Enhancer	Kim et al. 2023	Screen
CG17100	cwo	HELT	DNA-binding transcription factor activity, RNA polymerase II-specific	Aβ42 expressed in the eye (GMR)	EP insertions (gain-of-function)	Enhancer	Cao et al., 2008
CG9096	CycD	CCND3/CCND1/CCND2	cyclin-dependent protein serine/threonine kinase regulator activity	hTau expressed in the eye	RNAi	Suppressor	Kim et al. 2023	Screen
CG6816	Cyp18a1	CYP2D6/CYP2J2/CYP2R1/CYP2U1	steroid hydroxylase activity	hTau expressed in the eye	RNAi	Suppressor	Kim et al. 2023	Screen
CG6081	Cyp28d2	/	oxidoreductase activity, acting on paired donors, with incorporation or reduction of molecular oxygen	hTau expressed in the eye	RNAi	Suppressor	Kim et al. 2023	Screen
CG15807	Cyp313a5	/	heme binding	hTau expressed in the eye	RNAi	Suppressor	Kim et al. 2023	Screen
CG3540	Cyp4d14	CYP4V2	iron ion binding	hTau expressed in the eye	RNAi	Suppressor	Kim et al. 2023	Screen
CG3466	Cyp4d2	CYP4V2	oxidoreductase activity, acting on paired donors, with incorporation or reduction of molecular oxygen	hTau expressed in the eye	RNAi	Suppressor	Kim et al. 2023	Screen
CG6730	Cyp4d21	CYP4V2	monooxygenase activity	hTau expressed in the eye	RNAi	Suppressor	Kim et al. 2023	Screen
CG10245	Cyp6a20	CYP3A4/CYP3A5/CYP3A43	oxidoreductase activity, acting on paired donors, with incorporation or reduction of molecular oxygen	Aβ42 expressed in neurons (elav4-GAL4)	GS insertions (gain-of-function)	Suppressor	Rival et al., 2009
CG10246	Cyp6a9	CYP3A4/CYP3A5/CYP3A43	oxidoreductase activity, acting on paired donors, with incorporation or reduction of molecular oxygen	Aβ42 expressed in neurons (elav4-GAL4)	GS insertions (gain-of-function)	Suppressor	Rival et al., 2009
CG3050	Cyp6d5	/	iron ion binding	hTau expressed in the eye	RNAi	Suppressor	Kim et al. 2023	Screen
CG8431	CysRS	CARS1	tRNA binding	hTau expressed in the eye	RNAi	Enhancer	Kim et al. 2023	Screen
CG2682	d4	DPF2/DPF3/DPF1	zinc ion binding	hTau expressed in the eye	RNAi	Suppressor	Kim et al. 2023	Screen
CG4974	dally	GPC5	heparian sulfate proteoglycan	hTauV337M expressed in the eye	EP insertions (gain-of-function)	Enhancer	Shulman & Feany 2003
CG3561	Dbp21E2	DDX28	ATP binding	hTau expressed in the eye	RNAi	Enhancer	Kim et al. 2023	Screen
CG9680	Dbp73D	DDX51	ATP binding	hTau expressed in the eye	RNAi	Suppressor	Kim et al. 2023	Screen
CG2091	Dcps	DCPS	5'-(N(7)-methyl 5'-triphosphoguanosine)-[mRNA] diphosphatase activity	hTau expressed in the eye	RNAi	Enhancer	Kim et al. 2023	Screen
CG9054	Ddx1	DDX1	nuclease activity	hTau expressed in the eye	RNAi	Suppressor	Kim et al. 2023	Screen
CG1666	Ddx56	DDX56	RNA helicase activity	hTau expressed in the eye	RNAi	Enhancer	Kim et al. 2023	Screen
CG3619	Delta	DLL1/DLL4	Notch binding	hTau expressed in the eye	RNAi	Enhancer	Kim et al. 2023	Screen
CG8493	Den1	SENP8	cysteine-type peptidase activity	hTau expressed in the eye	RNAi	Suppressor	Kim et al. 2023	Screen
CG1942	Dgat2	DGAT2/DGAT2L6/AWAT1/MOGAT1/MOGAT2/MOGAT3/AWAT2	diacylglycerol O-acyltransferase activity	hTau expressed in the eye	RNAi	Suppressor	Kim et al. 2023	Screen
CG1768	dia	DIAPH3/DIAPH1/DIAPH2	small GTPase binding	hTau expressed in the eye	RNAi	Suppressor	Kim et al. 2023	Screen
CG12284	Diap1	XIAP	cysteine-type endopeptidase inhibitor activity involved in apoptotic process	hTauV337M expressed in the eye	EP insertions (gain-of-function)	Suppressor	Shulman & Feany 2003
CG42799	dikar	CECR2	molecular_function	hTau expressed in the eye	RNAi	Suppressor	Kim et al. 2023	Screen
CG3058	Dim1	TXNL4A	molecular_function	hTau expressed in the eye	RNAi	Suppressor	Kim et al. 2023	Screen
CG5663	Dip-C	PEPD	manganese ion binding	hTau expressed in the eye	RNAi	Suppressor	Kim et al. 2023	Screen
CG6667	dl	REL/RELA	DNA-binding transcription activator activity, RNA polymerase II-specific	Aβ42 expressed in the eye	Suppressor(LOF)	Suppressor	Tan et al., 2008
CG10578	DNAJ-1	DNAJB1/DNAJB4/DNAJB5	unfolded protein binding	hTauV337M expressed in the eye (GMR-GAL4)	P{Mae-UAS.6.15} insertions (gain-of-function)	Enhancer	Blard et al., 2007
CG7780	DNaseII	DNASE2/DNASE2B	deoxyribonuclease II activity	hTau expressed in the eye	RNAi	Suppressor	Kim et al. 2023	Screen
CG32498	dnc	PDE4D/PDE4B/PDE4C/PDE4A	3',5'-cyclic-nucleotide phosphodiesterase activity	hTau expressed in the eye	RNAi	Suppressor	Kim et al. 2023	Screen
CG6627	Dnz1	/	protein-cysteine S-palmitoyltransferase activity	hTau expressed in the eye	RNAi	Enhancer	Kim et al. 2023	Screen
CG5560	dob	PNPLA3/PNPLA5/PNPLA1/PNPLA2	triglyceride lipase activity	hTau expressed in the eye	RNAi	Enhancer	Kim et al. 2023	Screen
CG6498	dop	MAST1/MAST3/MAST4	protein serine/threonine kinase activity	hTauV337M expressed in the eye	RNAi	Suppressor	Shulman et al., 2014
CG4654	Dp	TFDP1/TFDP2	DNA-binding transcription factor activity, RNA polymerase II-specific	hTauV337M expressed in the eye (GMR-GAL4)	P{Mae-UAS.6.23} insertions (loss-of-function)	Enhancer	Blard et al., 2007
CG4241	DPCoAC	SLC25A42	antiporter activity	hTau expressed in the eye	RNAi	Suppressor	Kim et al. 2023	Screen
CG10166	Dpm1	DPM1	dolichyl-phosphate beta-D-mannosyltransferase activity	hTau expressed in the eye	RNAi	Suppressor	Kim et al. 2023	Screen
CG8863	Droj2	DNAJA1/DNAJA4	unfolded protein binding	hTau expressed in the eye	RNAi	Enhancer	Kim et al. 2023	Screen
CG8863	Droj2	DNAJA1/DNAJA4	unfolded protein binding	Aβ42 expressed pan-neuronally (nSyb-GAL4)	Heterozygote mutant	Suppressor	Ring et al., 2022	Targetted
CG3210	Drp1	DMN1L	Dynamin-like GTPase	hTau R406W pan-neuronal (elav-GAL4)	Overexpression	Suppressor	DuBoff et al., 2012
CG3210	Drp1	DMN1L	Dynamin-like GTPase	hTau R406W pan-neuronal (elav-GAL4)	RNAi	Enhancer	DuBoff et al., 2012
CG42256	Dscam2	DSCAML1/DSCAM	identical protein binding	hTau expressed in the eye	RNAi	Suppressor	Kim et al. 2023	Screen
CG31190	Dscam3	DSCAML1	identical protein binding	hTau expressed in the eye	RNAi	Suppressor	Kim et al. 2023	Screen
CG12223	Dsp1	HMGB1	single-stranded DNA binding	Aβ42 expressed in the eye (GMR)	EP insertions (gain-of-function)	Enhancer	Cao et al., 2008
CG18643	Dtd	DTD1	D-aminoacyl-tRNA deacylase activity	hTau expressed in the eye	RNAi	Suppressor	Kim et al. 2023	Screen
CG31623	dtr	DNAAF1	dynein complex binding	hTau expressed in the eye	RNAi	Suppressor	Kim et al. 2023	Screen
CG6175	Dyro	/	MADF domain containing	Aβ42 expressed in the eye (GMR)	EP insertions (gain-of-function)	Suppressor	Cao et al., 2008
CG32346	E(bx)	BPTF	lysine-acetylated histone binding, methylated histone binding	hTauV337M expressed in the eye (GMR-GAL4)	P{Mae-UAS.6.25} insertions (gain-of-function)	Enhancer	Blard et al., 2007
CG3159	Eaat2	SLC1A2	symporter activity	hTau expressed in the eye	RNAi	Suppressor	Kim et al. 2023	Screen
CG2904	ec	USP54/USP53	peptidase activity	hTau expressed in the eye	RNAi	Suppressor	Kim et al. 2023	Screen
CG6543	Echs1	ECHS1	enoyl-CoA hydratase activity	hTau expressed in the eye	RNAi	Enhancer	Kim et al. 2023	Screen
CG2238	eEF2	EEF2	translation elongation factor activity	hTau expressed in the eye	RNAi	Suppressor	Kim et al. 2023	Screen
CG7425	eff	UBE2D2/UBE2D4/UBE2D3/UBE2D1	ubiquitin protein ligase binding	hTau expressed in the eye	RNAi	Enhancer	Kim et al. 2023	Screen
CG4019	Eglp4	AQP8	channel activity	hTau expressed in the eye	RNAi	Suppressor	Kim et al. 2023	Screen
CG31426	eIF2D	EIF2D	translation initiation factor activity	hTau expressed in the eye	RNAi	Suppressor	Kim et al. 2023	Screen
CG4878	eIF3b	EIF3B	translation initiation factor activity	hTau expressed in the eye	RNAi	Enhancer	Kim et al. 2023	Screen
CG9769	eIF3f1	EIF3F	translation initiation factor binding	hTau expressed in the eye	RNAi	Enhancer	Kim et al. 2023	Screen
CG9124	eIF3h	EIF3H	peptidase activity	hTau expressed in the eye	RNAi	Enhancer	Kim et al. 2023	Screen
CG8882	eIF3i	EIF3I	translation initiation factor activity	hTau expressed in the eye	RNAi	Enhancer	Kim et al. 2023	Screen
CG17611	eIF6	EIF6	ribosome binding	hTau expressed in the eye	RNAi	Enhancer	Kim et al. 2023	Screen
CG8127	Eip75B	NR1D1/NR1D2	DNA binding	hTau expressed in the eye	RNAi	Enhancer	Kim et al. 2023	Screen
CG9935	Ekar	GRIK4/GRIK5/GRIK1/GRIK2/GRIK3	kainate selective glutamate receptor activity	hTau expressed in the eye	RNAi	Suppressor	Kim et al. 2023	Screen
CG4220	elB	ZNF703	may negatively regulate Notch function	Aβ42 expressed in the eye (GMR)	EP insertions (loss-of-function)	Enhancer	Cao et al., 2008
CG5076	Elk	KCNH8/KCNH4/KCNH3	voltage-gated potassium channel activity	hTau expressed in the eye	RNAi	Enhancer	Kim et al. 2023	Screen
CG15168	EMC5	MMGT1	membrane insertase activity	hTau expressed in the eye	RNAi	Suppressor	Kim et al. 2023	Screen
CG9834	EndoB	SH3GLB1/SH3GLB2	phospholipid binding	hTau expressed in the eye	RNAi	Enhancer	Kim et al. 2023	Screen
CG11290	enok	KAT6A/KAT6B	transcription coregulator activity	hTau expressed in the eye	RNAi	Suppressor	Kim et al. 2023	Screen
/	EP639	/	unknown	hTauV337M expressed in the eye	EP insertions (loss-of-function)	Enhancer	Shulman & Feany 2003
CG1511	Eph	EPHA1	Eph receptor tyrosine kinase	hTauV337M expressed in the eye (GMR)	RNAi	Enhancer	Dourlen et al., 2017
CG1862	Ephrin	EFNA2/EFNA4/EFNB2/EFNB1/EFNB3/EFNA3/EFNA5/EFNA1	ephrin receptor binding	hTau expressed in the eye	RNAi	Suppressor	Kim et al. 2023	Screen
CG13604	Epp	UBASH3B/UBASH3A	acid phosphatase activity	hTau expressed in the eye	RNAi	Enhancer	Kim et al. 2023	Screen
CG10215	Ercc1	ERCC1	protein binding	hTau expressed in the eye	RNAi	Suppressor	Kim et al. 2023	Screen
CG3758	esg	SNAI2	DNA-binding transcription repressor activity, RNA polymerase II-specific	Aβ42 expressed in the eye (GMR)	EP insertions (gain-of-function)	Enhancer	Cao et al., 2008
CG5911	ETHR	TRHR	ecdysis-triggering hormone receptor activity	hTau expressed in the eye	RNAi	Suppressor	Kim et al. 2023	Screen
CG30502	Fa2h	FA2H	heme binding	hTau expressed in the eye	RNAi	Suppressor	Kim et al. 2023	Screen
CG1945	faf	USP9Y/USP9X	cysteine-type deubiquitinase activity	hTau expressed in the eye	RNAi	Suppressor	Kim et al. 2023	Screen
CG10023	fak	PTK2	non-membrane spanning protein tyrosine kinase activity	hTauV337M expressed in the eye (GMR)	RNAi	Suppressor	Dourlen et al., 2017
CG9670	fal	SAMHD1	dGTPase activity	hTau expressed in the eye	RNAi	Suppressor	Kim et al. 2023	Screen
CG7922	Fancm	FANCM	hydrolase activity	hTau expressed in the eye	RNAi	Suppressor	Kim et al. 2023	Screen
CG3665	Fas2	NCAM2/NCAM1	protein binding	hTau expressed in the eye	RNAi	Suppressor	Kim et al. 2023	Screen
CG3523	FASN1	FASN	fatty acid synthase activity	hTau expressed in the eye	RNAi	Suppressor	Kim et al. 2023	Screen
CG3524	FASN2	FASN	3-oxoacyl-[acyl-carrier-protein] synthase activity	hTau expressed in the eye	RNAi	Suppressor	Kim et al. 2023	Screen
CG13213	Fbl6	FBXL6	SAM domain binding	hTau expressed in the eye	RNAi	Suppressor	Kim et al. 2023	Screen
CG2098	FeCH	FECH	ferrochelatase activity	hTau expressed in the eye	RNAi	Suppressor	Kim et al. 2023	Screen
CG9025	Fem-1	FEM1B	E3 ubiquitin ligase complex protein	hTauV337M expressed in the eye	EP insertions (loss-of-function)	Enhancer	Shulman & Feany 2003
CG2216	Fer1HCH	FTH1	ferrous iron binding	Aβ42 expressed in neurons (elav4-GAL4)	GS insertions (gain-of-function)	Suppressor	Rival et al., 2009
CG1469	Fer2LCH	FTMT	subunit of major iron storage complex	Aβ42 expressed in neurons (elav4-GAL4)	GS insertions (gain-of-function)	Suppressor	Rival et al., 2009
CG17840	FIG4	FIG4	phosphatase activity	hTau expressed in the eye	RNAi	Enhancer	Kim et al. 2023	Screen
CG3326	Fign	FIGNL1/FIGNL2/FIGN	magnesium ion binding	hTau expressed in the eye	RNAi	Suppressor	Kim et al. 2023	Screen
CG14946	firl	RDH10/HSD17B13/HSD17B11	oxidoreductase activity, acting on the CH-OH group of donors, NAD or NADP as acceptor	hTau expressed in the eye	RNAi	Suppressor	Kim et al. 2023	Screen
CG14991	Fit1	FERMT2	cell adhesion molecule binding	hTau expressed in the eye	RNAi	Suppressor	Kim et al. 2023	Screen
CG14991	Fit1	FERMT2	integrin binding	hTauV337M expressed in the eye	RNAi	Suppressor	Shulman et al., 2014
CG7729	Fit2	FERMT3/FERMT2/FERMT1	integrin binding	hTau expressed in the eye	RNAi	Suppressor	Kim et al. 2023	Screen
CG3174	Fmo-2	FMO1/FMO4/FMO6P/FMO3/FMO5/FMO2	monooxygenase activity	hTau expressed in the eye	RNAi	Enhancer	Kim et al. 2023	Screen
CG6203	Fmr1	FXR2/FXR1/FMR1	mRNA binding	hTau expressed in the eye	RNAi	Suppressor	Kim et al. 2023	Screen
CG6203	Fmr1	FXR2/FXR1/FMR1	mRNA binding	hTauV337M expressed in the eye	EP insertions (gain-of-function)	Enhancer	Shulman & Feany 2003
CG4396	fne	ELAVL2	poly(U) RNA binding	hTauV337M expressed in the eye	Suppressor(RNAi)/Enhancer(OE)		Shulman et al., 2011
CG17565	Fntb	FNTB	protein farnesyltransferase activity	hTau expressed in the eye	RNAi	Suppressor	Kim et al. 2023	Screen
CG2543	Fpgs1	FPGS	tetrahydrofolylpolyglutamate synthase activity	hTau expressed in the eye	RNAi	Suppressor	Kim et al. 2023	Screen
CG12389	Fpps	FDPS	transferase activity, transferring alkyl or aryl (other than methyl) groups	hTau expressed in the eye	RNAi	Suppressor	Kim et al. 2023	Screen
CG7526	frac	/	calcium ion binding	hTau expressed in the eye	RNAi	Suppressor	Kim et al. 2023	Screen
CG31774	fred	/	cell adhesion molecule binding	hTau expressed in the eye	RNAi	Suppressor	Kim et al. 2023	Screen
CG6480	FRG1	FRG1	actin filament binding	hTau expressed in the eye	RNAi	Suppressor	Kim et al. 2023	Screen
CG32045	fry	FRYL	involved in neuron projection development	hTauV337M expressed in the eye	EP insertions (gain-of-function)	Enhancer	Shulman & Feany 2003
CG2252	fs(1)h	BRD2/BRD4/BRDT/BRD3	RNA polymerase II transcription regulatory region sequence-specific DNA binding	hTau expressed in the eye	RNAi	Enhancer	Kim et al. 2023	Screen
CG6140	Fum3	FH	catalytic activity	hTau expressed in the eye	RNAi	Suppressor	Kim et al. 2023	Screen
CG34387	futsch	MAP1B/MAP1A/MAP1S	microtubule binding	hTau expressed in the eye	RNAi	Suppressor	Kim et al. 2023	Screen
CG1500	fw	SVEP1/C4BPA	carbohydrate binding	hTau expressed in the eye	RNAi	Enhancer	Kim et al. 2023	Screen
CG6549	fws	COG5	molecular_function	hTau expressed in the eye	RNAi	Suppressor	Kim et al. 2023	Screen
CG4274	fzy	CDC20B/CDC20	anaphase-promoting complex binding	hTau expressed in the eye	RNAi	Enhancer	Kim et al. 2023	Screen
CG10986	g	AP3D1	cargo adaptor activity	Aβ42 expressed in the eye (GMR)	EP insertions (loss-of-function)	Suppressor	Cao et al., 2008
CG10986	g	AP3D1	cargo adaptor activity	hTau expressed in the eye	RNAi	Enhancer	Kim et al. 2023	Screen
CG2995	G9a	EHMT1	histone H4 methyltransferase activity	hTau expressed in the eye	RNAi	Suppressor	Kim et al. 2023	Screen
CG6706	GABA-B-R2	GABBR2	G protein-coupled GABA receptor activity	hTau expressed in the eye	RNAi	Suppressor	Kim et al. 2023	Screen
CG7433	Gabat	ABAT	4-aminobutyrate:2-oxoglutarate transaminase activity	hTau expressed in the eye	RNAi	Suppressor	Kim et al. 2023	Screen
CG9232	Galt	GALT	UDP-glucose:hexose-1-phosphate uridylyltransferase activity	hTau expressed in the eye	RNAi	Suppressor	Kim et al. 2023	Screen
CG8893	Gapdh2	GAPDH	peptidyl-cysteine S-nitrosylase activity	hTau expressed in the eye	RNAi	Suppressor	Kim et al. 2023	Screen
CG31628	Gart	GART	phosphoribosylglycinamide formyltransferase activity	hTau expressed in the eye	RNAi	Suppressor	Kim et al. 2023	Screen
CG8487	garz	GBF1	guanyl-nucleotide exchange factor activity	hTauV337M expressed in the eye	EP insertions (gain-of-function)	Enhancer	Shulman & Feany 2003
CG9207	Gas41	YEATS4	histone binding	hTau expressed in the eye	RNAi	Suppressor	Kim et al. 2023	Screen
CG1732	Gat	SLC6A1	gamma-aminobutyric acid:sodium:chloride symporter activity	hTau expressed in the eye	RNAi	Suppressor	Kim et al. 2023	Screen
CG9238	Gbs-70E	PPP1R3C	glycogen binding	hTauV337M expressed in the eye	EP insertions (gain-of-function)	Suppressor	Shulman & Feany 2003
CG13927	GC	GGCX	gamma-glutamyl carboxylase activity	hTau expressed in the eye	RNAi	Suppressor	Kim et al. 2023	Screen
CG4107	Gcn5	KAT2B/KAT2A	histone H3 acetyltransferase activity	hTau expressed in the eye	RNAi	Suppressor	Kim et al. 2023	Screen
CG1597	GCS1	MOGS	Glc3Man9GlcNAc2 oligosaccharide glucosidase activity	hTau expressed in the eye	RNAi	Enhancer	Kim et al. 2023	Screen
CG10670	Gen	GEN1	four-way junction DNA binding	hTau expressed in the eye	RNAi	Suppressor	Kim et al. 2023	Screen
CG6461	Ggt-1	GGTLC3/GGT2P/GGTLC2/GGT1/GGT5/GGTLC1/GGT3P	glutathione hydrolase activity	hTau expressed in the eye	RNAi	Suppressor	Kim et al. 2023	Screen
CG8825	gkt	TDP1	double-stranded DNA binding	hTau expressed in the eye	RNAi	Suppressor	Kim et al. 2023	Screen
CG9734	glob1	CYGB	peroxidase activity	hTau V337M expressed in the eye	Suppressor(RNAi)	Suppressor	Nisha&Sarkar, 2021
CG42708	GLS	GLS2/GLS	glutaminase activity	hTau expressed in the eye	RNAi	Suppressor	Kim et al. 2023	Screen
CG7535	GluClα	GLRA1/GLRA2/GLRA3/GLRB	monoatomic ion channel activity	hTau expressed in the eye	RNAi	Suppressor	Kim et al. 2023	Screen
CG4573	GluRS-m	EARS2	zinc ion binding	hTau expressed in the eye	RNAi	Suppressor	Kim et al. 2023	Screen
CG43946	glut1	SLC2A1/3	hexose transmembrane transporter activity	hTauV337M expressed in the eye	Suppressor(OE)/ Enhancer(RNAi)		Shulman et al., 2011
CG6778	GlyRS	GARS1	glycine-tRNA ligase activity	hTau expressed in the eye	RNAi	Suppressor	Kim et al. 2023	Screen
CG6188	Gnmt	GNMT	S-adenosyl-L-methionine binding	hTau expressed in the eye	RNAi	Enhancer	Kim et al. 2023	Screen
CG4625	Gnpat	GNPAT	glycerone-phosphate O-acyltransferase activity	hTau expressed in the eye	RNAi	Suppressor	Kim et al. 2023	Screen
CG1969	Gnpnat	GNPNAT1	acyltransferase activity, transferring groups other than amino-acyl groups	hTau expressed in the eye	RNAi	Suppressor	Kim et al. 2023	Screen
CG2679	gol	RNF148/RNF133/RNF128/RNF130/RNF149/RNF150	zinc ion binding	hTau expressed in the eye	RNAi	Suppressor	Kim et al. 2023	Screen
CG3209	Gpat4	GPAT4/GPAT3	O-acyltransferase activity	hTau expressed in the eye	RNAi	Suppressor	Kim et al. 2023	Screen
CG8256	Gpo1	GPD2	glycerol-3-phosphate dehydrogenase (quinone) activity	hTau expressed in the eye	RNAi	Enhancer	Kim et al. 2023	Screen
CG12906	Gr47a	/	taste receptor activity	hTau4R eye expression/hTau R406W neuron expression	Suppressor(LOF)	Suppressor	Shim et al., 2012
CG8948	Graf	ARHGAP10/OPHN1/ARHGAP42/ARHGAP26	ubiquitin-dependent protein binding	hTau expressed in the eye	RNAi	Suppressor	Kim et al. 2023	Screen
CG5896	grass	/	serine-type endopeptidase activity	hTau expressed in the eye	RNAi	Suppressor	Kim et al. 2023	Screen
CG6852	Grx1	GLRX2	protein-glutathione oxidoreductase (glutathione) activity	hTau expressed in the eye	RNAi	Enhancer	Kim et al. 2023	Screen
CG8938	GstS1	HPGDS	glutathione peroxidase activity	Aβ42 expressed in neurons (elav4-GAL4)	GS insertions (gain-of-function)	Suppressor	Rival et al., 2009
CG31992	gw	TNRC6C/TNRC6A/TNRC6B	protein binding	hTau expressed in the eye	RNAi	Enhancer	Kim et al. 2023	Screen
CG10060	Gαi	GNAT2/GNAT1/GNAI3/GNAI2/GNAI1	protein binding	hTau expressed in the eye	RNAi	Suppressor	Kim et al. 2023	Screen
CG3694	Gγ30A	GNG13	G-protein beta-subunit binding	hTau expressed in the eye	RNAi	Suppressor	Kim et al. 2023	Screen
CG14670	Hcs	HLCS	biotin-[acetyl-CoA-carboxylase] ligase activity	hTau expressed in the eye	RNAi	Enhancer	Kim et al. 2023	Screen
CG14670	Hcs	HLCS	biotin-[acetyl-CoA-carboxylase] ligase activity	hTau expressed in the eye	RNAi	Suppressor	Kim et al. 2023	Screen
CG7471	HDAC1	HDAC1	NAD-independent histone deacetylase activity	Aβ42 expressed in the eye (GMR)	EP insertions (loss-of-function)	Enhancer	Cao et al., 2008
CG31119	HDAC11	HDAC11	histone deacetylase activity	hTau expressed in the eye	RNAi	Suppressor	Kim et al. 2023	Screen
CG1770	HDAC4	HDAC4	NAD-independent histone deacetylase activity	Aβ42 expressed in the eye (GMR)	EP insertions (loss-of-function)	Enhancer	Cao et al., 2008
CG3454	Hdc	HDC	pyridoxal phosphate binding	hTau expressed in the eye	RNAi	Suppressor	Kim et al. 2023	Screen
CG42797	Hecw	HECW1/HECW2	ubiquitin-protein transferase activity	hTau expressed in the eye	RNAi	Enhancer	Kim et al. 2023	Screen
CG7269	Hel25E	DDX39B/DDX39A	nucleic acid binding	hTau expressed in the eye	RNAi	Enhancer	Kim et al. 2023	Screen
CG9153	Herc4	HERC4/HERC3/HERC5/HERC6	ubiquitin protein ligase activity	hTau expressed in the eye	RNAi	Suppressor	Kim et al. 2023	Screen
CG6903	Hgsnat	HGSNAT	heparan-alpha-glucosaminide N-acetyltransferase activity	hTau expressed in the eye	RNAi	Suppressor	Kim et al. 2023	Screen
CG5044	Hibch	HIBCH	3-hydroxyisobutyryl-CoA hydrolase activity	hTau expressed in the eye	RNAi	Enhancer	Kim et al. 2023	Screen
CG12153	Hira	HIRA	chromatin binding	hTau expressed in the eye	RNAi	Suppressor	Kim et al. 2023	Screen
CG1358	HisT	FLVCR2/FLVCR1	heme binding	hTau expressed in the eye	RNAi	Enhancer	Kim et al. 2023	Screen
CG9418	Hmg-2	HMG20B/HMG20A	molecular_function	hTau expressed in the eye	RNAi	Enhancer	Kim et al. 2023	Screen
CG7399	Hn	PAH	tryptophan 5-monooxygenase activity	hTau expressed in the eye	RNAi	Enhancer	Kim et al. 2023	Screen
CG11324	homer	HOMER3/HOMER1/HOMER2	G protein-coupled glutamate receptor binding	hTau expressed in the eye	RNAi	Suppressor	Kim et al. 2023	Screen
CG33183	Hr3	RORB/RORA/RORC	nuclear receptor activity	hTau expressed in the eye	RNAi	Enhancer	Kim et al. 2023	Screen
CG2903	Hrs	HGS	ubiquitin binding	hTau expressed in the eye	RNAi	Enhancer	Kim et al. 2023	Screen
CG7890	Hs3st-B	HS3ST6/HS3ST2/HS3ST3A1/HS3ST3B1/HS3ST4	sulfotransferase activity	hTau expressed in the eye	RNAi	Suppressor	Kim et al. 2023	Screen
CG3194	Hsepi	GLCE	heparosan-N-sulfate-glucuronate 5-epimerase activity	hTau expressed in the eye	RNAi	Enhancer	Kim et al. 2023	Screen
CG6603	Hsp110	HSPA4	ATP hydrolysis activity	hTauV337M expressed in the eye (GMR-GAL4)	P{Mae-UAS.6.17} insertions (gain-of-function)	Enhancer	Blard et al., 2007
CG6603	Hsp110	HSPA4	ATP hydrolysis activity	Aβ42 expressed in neurons (elav4-GAL4)	GS insertions (gain-of-function)	Suppressor	Rival et al., 2009
CG2830	Hsp60B	HSPD1	ATP-dependent protein folding chaperone	hTau expressed in the eye	RNAi	Suppressor	Kim et al. 2023	Screen
CG1242	Hsp83	HSP90AB1/HSP90AA1	ATP hydrolysis activity	hTau expressed in the eye	RNAi	Enhancer	Kim et al. 2023	Screen
CG5830	hzg	CTDSP1	RNA polymerase II CTD heptapeptide repeat phosphatase activity	hTauV337M expressed in the eye (GMR-GAL4)	P{Mae-UAS.6.38} insertions (gain-of-function)	Suppressor	Blard et al., 2007
CG11268	Icmt	ICMT	protein C-terminal S-isoprenylcysteine carboxyl O-methyltransferase activity	hTau expressed in the eye	RNAi	Enhancer	Kim et al. 2023	Screen
CG5517	Ide	IDE	metalloendopeptidase activity	Aβ42 expressed in the eye (GMR)	EP insertions (gain-of-function)	Enhancer	Cao et al., 2008
CG12233	Idh3a	IDH3A	magnesium ion binding	hTau expressed in the eye	RNAi	Suppressor	Kim et al. 2023	Screen
CG6201	Idua	IDUA	hydrolase activity, hydrolyzing O-glycosyl compounds	hTau expressed in the eye	RNAi	Suppressor	Kim et al. 2023	Screen
CG9623	if	ITGA2B/ITGA8/ITGAV/ITGA5	extracellular matrix protein binding	hTau expressed in the eye	RNAi	Suppressor	Kim et al. 2023	Screen
CG31212	Ino80	INO80	histone binding	hTau expressed in the eye	RNAi	Suppressor	Kim et al. 2023	Screen
CG11143	Inos	ISYNA1	inositol-3-phosphate synthase activity	hTau expressed in the eye	RNAi	Enhancer	Kim et al. 2023	Screen
CG18402	InR	INSR/IGF1R/INSRR	transmembrane receptor protein tyrosine kinase activity	hTau expressed in the eye	RNAi	Enhancer	Kim et al. 2023	Screen
CG6342	Irp-1B	ACO1/IREB2	iron-responsive element binding	hTau expressed in the eye	RNAi	Suppressor	Kim et al. 2023	Screen
CG5976	isoQC	QPCTL/QPCT	glutaminyl-peptide cyclotransferase activity	hTau expressed in the eye	RNAi	Suppressor	Kim et al. 2023	Screen
CG5372	ItgaPS5	ITGA9/ITGA10	integrin binding	hTau expressed in the eye	RNAi	Suppressor	Kim et al. 2023	Screen
CG5695	jar	MYO6	actin filament binding	hTauV337M expressed in the eye (GMR-GAL4)	P{Mae-UAS.6.13} insertions (gain-of-function)	Enhancer	Blard et al., 2007
CG8873	jet	FBXL15	-	hTau expressed in the eye	RNAi	Suppressor	Kim et al. 2023	Screen
CG12317	JhI-21	SLC7A10/SLC7A8/SLC7A5P2/SLC7A5	L-amino acid transmembrane transporter activity	hTau expressed in the eye	RNAi	Suppressor	Kim et al. 2023	Screen
CG5383	JMJD6	JMJD6	P-TEFb complex binding	hTau expressed in the eye	RNAi	Enhancer	Kim et al. 2023	Screen
CG10133	JMJD7	JMJD7	2-oxoglutarate-dependent dioxygenase activity	hTau expressed in the eye	RNAi	Suppressor	Kim et al. 2023	Screen
CG9423	Kap-α3	KPNA3/KPNA4	nuclear localization sequence binding	hTau expressed in the eye	RNAi	Enhancer	Kim et al. 2023	Screen
CG1059	Karyβ3	RANBP6/IPO5	nuclear localization sequence binding	hTau expressed in the eye	RNAi	Suppressor	Kim et al. 2023	Screen
CG10229	Kat60	KATNA1/KATNAL1	myosin binding	hTau expressed in the eye	RNAi	Enhancer	Kim et al. 2023	Screen
CG33135	KCNQ	KCNQ2/KCNQ3/KCNQ5/KCNQ4	monoatomic ion channel activity	hTau expressed in the eye	RNAi	Enhancer	Kim et al. 2023	Screen
CG5183	KdelR	KDELR2/KDELR1/KDELR3	KDEL sequence binding	hTau expressed in the eye	RNAi	Enhancer	Kim et al. 2023	Screen
CG11033	Kdm2	KDM2B/KDM2A	histone demethylase activity	hTau expressed in the eye	RNAi	Suppressor	Kim et al. 2023	Screen
CG11033	Kdm2	KDM2B/KDM2A	SCF-dependent proteasomal ubiquitin-dependent protein catabolic process	hTau R406W expressed in the eye	Suppressor(RNAi)	Suppressor	Park et al., 2019
CG8165	Kdm3	KDM3A/B	histone H3-di/monomethyl-lysine-9 demethylase activity	hTau R406W expressed in the eye	Suppressor(RNAi)	Suppressor	Park et al., 2019
CG15835	Kdm4A	KDM4A/B/C	histone H3-methyl-lysine-36 demethylase activity	hTau R406W expressed in the eye	Suppressor(RNAi)	Suppressor	Park et al., 2019
CG33182	Kdm4B	KDM4A/C	histone H3-methyl-lysine-36 demethylase activity	hTau R406W expressed in the eye	Suppressor(RNAi)	Suppressor	Park et al., 2019
CG3696	kis	CHD6/CHD8/CHD7/CHD9	ATP-dependent chromatin remodeler activity	hTau expressed in the eye	RNAi	Suppressor	Kim et al. 2023	Screen
CG7293	Klp68D	KIF3B/KIF3C	microtubule motor activity	hTau expressed in the eye	RNAi	Enhancer	Kim et al. 2023	Screen
CG1964	Kul	ADAM10	metalloendopeptidase activity	hTau expressed in the eye	RNAi	Enhancer	Kim et al. 2023	Screen
CG7147	kuz	ADAM10	metalloendopeptidase activity	hTau expressed in the eye	RNAi	Enhancer	Kim et al. 2023	Screen
CG9432	l(2)01289	TXNDC16	molecular_function	Aβ42 expressed in neurons (elav4-GAL4)	GS insertions (gain-of-function)	Suppressor	Rival et al., 2009
CG4195	l(3)73Ah	PCGF3	zinc ion binding	hTau expressed in the eye	RNAi	Suppressor	Kim et al. 2023	Screen
CG10639	L2HGDH	L2HGDH	2-hydroxyglutarate dehydrogenase activity	hTau expressed in the eye	RNAi	Enhancer	Kim et al. 2023	Screen
CG4162	lace	SPTLC2/SPTLC3	serine C-palmitoyltransferase activity	hTau expressed in the eye	RNAi	Suppressor	Kim et al. 2023	Screen
CG2520	lap	PICALM	clathrin binding	Aβ42 expressed in neurons (elav4-GAL4)	Overexpression	Suppressor	Yu et al., 2020	targeted
CG10443	Lar	PTPRD	transmembrane receptor protein tyrosine phosphatase activity	hTauV337M expressed in the eye	RNAi	Suppressor	Shulman et al., 2014
CG10160	Ldh	LDHAL6B/LDHA/LDHC/LDHB/LDHAL6A	oxidoreductase activity, acting on the CH-OH group of donors, NAD or NADP as acceptor	hTau expressed in the eye	RNAi	Suppressor	Kim et al. 2023	Screen
CG33123	LeuRS	LARS1	leucine-tRNA ligase activity	hTau expressed in the eye	RNAi	Enhancer	Kim et al. 2023	Screen
CG17280	levy	COX6A1/COX6A2	enzyme regulator activity	hTau expressed in the eye	RNAi	Suppressor	Kim et al. 2023	Screen
CG9804	Lipt2	LIPT2	lipoyl(octanoyl) transferase activity	hTau expressed in the eye	RNAi	Suppressor	Kim et al. 2023	Screen
CG8440	Lis-1	PAFAH1B1	dynein complex binding	hTau expressed in the eye	RNAi	Enhancer	Kim et al. 2023	Screen
CG7144	LKRSDH	AASS	histone binding	hTau expressed in the eye	RNAi	Suppressor	Kim et al. 2023	Screen
CG5322	LManI	MAN2B1	mannosyl-oligosaccharide 1,2-alpha-mannosidase activity	hTau expressed in the eye	RNAi	Suppressor	Kim et al. 2023	Screen
CG9466	LManV	MAN2B1	alpha-mannosidase activity	hTau expressed in the eye	RNAi	Suppressor	Kim et al. 2023	Screen
CG8709	Lpin	LPIN3/LPIN2/LPIN1	transcription coactivator activity	hTau expressed in the eye	RNAi	Suppressor	Kim et al. 2023	Screen
CG31094	LpR1	VLDLR/LRP8/LDLR	calcium ion binding	hTau expressed in the eye	RNAi	Suppressor	Kim et al. 2023	Screen
CG8909	Lrp4	LRP4	calcium ion binding	hTau expressed in the eye	RNAi	Suppressor	Kim et al. 2023	Screen
CG5483	lrrk	LRRK1	protein serine/threonine kinase activity	hTauR406W neuronal expression (elav-GAL4)	Enhancer(OE)/Enhancer(RNAi)/Enhancer(LOF)		Bardai et al. 2018
CG6637	lsn	SNF8	molecular_function	hTau expressed in the eye	RNAi	Suppressor	Kim et al. 2023	Screen
CG11321	LUBEL	RNF31	ubiquitin-protein transferase activity	hTau expressed in the eye	RNAi	Suppressor	Kim et al. 2023	Screen
CG4356	mAChR-A	CHRM2/CHRM4/CHRM5/CHRM3/CHRM1	G protein-coupled amine receptor activity	hTau expressed in the eye	RNAi	Suppressor	Kim et al. 2023	Screen
CG1692	mal	MOCOS	pyridoxal phosphate binding	hTau expressed in the eye	RNAi	Suppressor	Kim et al. 2023	Screen
CG14935	Mal-B2	SLC3A1	maltose alpha-glucosidase activity	hTau expressed in the eye	RNAi	Suppressor	Kim et al. 2023	Screen
CG1665	Marc	MTARC2/MTARC1	molybdenum ion binding	hTau expressed in the eye	RNAi	Suppressor	Kim et al. 2023	Screen
CG3869	Marf	MFN1/MFN2	TRAFAC class dynamin-like GTPase superfamily. Mitofusin subfamily	hTau R406W pan-neuronal (elav-GAL4)	Overexpression	Enhancer	DuBoff et al., 2012
CG3869	Marf	MFN1/MFN2	TRAFAC class dynamin-like GTPase superfamily. Mitofusin subfamily	hTau R406W pan-neuronal (elav-GAL4)	RNAi	Suppressor	DuBoff et al., 2012
CG3869	Marf	MFN1/MFN2	GTPase activity	hTau expressed in the eye	RNAi	Enhancer	Kim et al. 2023	Screen
CG4973	mdlc	RNF113A/RNF113B	metal ion binding	hTau expressed in the eye	RNAi	Suppressor	Kim et al. 2023	Screen
CG31991	mdy	DGAT1	O-acyltransferase activity	hTau expressed in the eye	RNAi	Suppressor	Kim et al. 2023	Screen
CG12218	mei-P26	PML	zinc ion binding	hTau expressed in the eye	RNAi	Suppressor	Kim et al. 2023	Screen
CG8474	Meics	ZNF726/ZNF93/ZNF254	zinc ion binding	hTau expressed in the eye	RNAi	Suppressor	Kim et al. 2023	Screen
CG8624	melt	VEPH1	phosphatidylinositol-5-phosphate binding	hTauV337M expressed in the eye (GMR-GAL4)	P{Mae-UAS.6.28} insertions (gain-of-function)	Enhancer	Blard et al., 2007
CG15100	MetRS	MARS1	aminoacyl-tRNA ligase activity	hTau expressed in the eye	RNAi	Enhancer	Kim et al. 2023	Screen
CG31322	MetRS-m	MARS2	aminoacyl-tRNA ligase activity	hTau expressed in the eye	RNAi	Suppressor	Kim et al. 2023	Screen
CG7818	Mettl14	METTL14	S-adenosylmethionine-dependent methyltransferase activity	hTau expressed in the eye	RNAi	Enhancer	Kim et al. 2023	Screen
CG5933	Mettl3	METTL3	mRNA (N6-adenosine)-methyltransferase activity	hTau expressed in the eye	RNAi	Enhancer	Kim et al. 2023	Screen
CG1771	mew	ITGA7/ITGA3/ITGA6	cell adhesion molecule binding	hTau expressed in the eye	RNAi	Enhancer	Kim et al. 2023	Screen
CG1771	mew	ITGA7/ITGA3/ITGA6	cell adhesion molecule binding	hTau expressed in the eye	RNAi	Suppressor	Kim et al. 2023	Screen
CG10069	MFS16	SLC37A1/SLC37A2	transmembrane transporter activity	hTau expressed in the eye	RNAi	Enhancer	Kim et al. 2023	Screen
CG4288	MFS9	SLC17A5	transmembrane transporter activity	hTau expressed in the eye	RNAi	Suppressor	Kim et al. 2023	Screen
CG42611	mgl	LRP2	hormone binding	hTau expressed in the eye	RNAi	Suppressor	Kim et al. 2023	Screen
CG11144	mGluR	GRM3/GRM2	cholesterol binding	hTau expressed in the eye	RNAi	Suppressor	Kim et al. 2023	Screen
CG1742	Mgstl	PTGES/MGST1	glutathione transferase activity	hTau expressed in the eye	RNAi	Suppressor	Kim et al. 2023	Screen
CG8103	Mi-2	CHD3/CHD5/CHD4	chromatin binding	hTau expressed in the eye	RNAi	Enhancer	Kim et al. 2023	Screen
CG33208	Mical	MICAL3/MICAL2	actin binding	hTau expressed in the eye	RNAi	Suppressor	Kim et al. 2023	Screen
CG43227	milt	TRAK2/TRAK1	protein-macromolecule adaptor activity	hTau expressed in the eye	RNAi	Suppressor	Kim et al. 2023	Screen
CR42880	mir-282	/	mRNA binding involved in posttranscriptional gene silencing	Aβ42 expressed in the eye (GMR)	EP insertions (gain-of-function)	Enhancer	Cao et al., 2008
CR42891	mir-9a	/	mRNA binding involved in posttranscriptional gene silencing	hTau expressed in the eye	overexpression	Enhancer	Subramanian et al., 2021
CR42960	mir-9b	/	mRNA binding involved in posttranscriptional gene silencing	hTau expressed in the eye	overexpression	Enhancer	Subramanian et al., 2021
CR42985	mir-9c	/	mRNA binding involved in posttranscriptional gene silencing	hTau expressed in the eye	overexpression	Enhancer	Subramanian et al., 2021
CG11680	mle	DHX9	ATP binding	hTau expressed in the eye	RNAi	Enhancer	Kim et al. 2023	Screen
CG11482	Mlh1	MLH1	ATP binding	hTau expressed in the eye	RNAi	Suppressor	Kim et al. 2023	Screen
CG42252	mmd	ADAM22/ADAM23/ADAM11	peptidase activity	hTau expressed in the eye	RNAi	Suppressor	Kim et al. 2023	Screen
CG1794	Mmp2	MMP16/MMP14/MMP23B/MMP11/MMP24/MMP15/MMP17/MMP25	endopeptidase activity	hTau expressed in the eye	RNAi	Suppressor	Kim et al. 2023	Screen
CG9535	mmy	UAP1L1/UAP1	UDP-N-acetylglucosamine diphosphorylase activity	hTau expressed in the eye	RNAi	Suppressor	Kim et al. 2023	Screen
CG11539	Mnat9	NAT9	N-acetyltransferase, microtubule associated	Aβ42 expressed in the eye (GMR-GAL4)	Gain of function	Suppressor	Deshpande et al., 2023	targeted
CG11539	Mnat9	NAT9	N-acetyltransferase	Aβ42 expressed in the eye (GMR-GAL4)	Loss of function	Enhancer	Deshpande et al., 2023	targeted
CG11539	Mnat9	NAT9	N-acetyltransferase activity	hTau expressed in the eye	RNAi	Suppressor	Kim et al. 2023	Screen
CG3297	mnd	SLC7A7/SLC7A5/SLC7A6	amino acid transmembrane transporter activity	hTau expressed in the eye	RNAi	Suppressor	Kim et al. 2023	Screen
CG13778	Mnn1	MEN1	Y-form DNA binding	hTau expressed in the eye	RNAi	Enhancer	Kim et al. 2023	Screen
CG4322	moody	MTNR1A/GPR50/MTNR1B	G protein-coupled receptor activity	hTau expressed in the eye	RNAi	Suppressor	Kim et al. 2023	Screen
CG18740	mor	SMARCC2/SMARCC1	protein binding	hTau expressed in the eye	RNAi	Suppressor	Kim et al. 2023	Screen
CG42543	Mp	COL18A1/COL15A1	carbohydrate binding	hTau expressed in the eye	RNAi	Suppressor	Kim et al. 2023	Screen
CG3060	mr	ANAPC2	ubiquitin protein ligase binding	hTau expressed in the eye	RNAi	Suppressor	Kim et al. 2023	Screen
CG6363	MRG15	MORF4L1/MORF4L2	protein binding	hTau expressed in the eye	RNAi	Enhancer	Kim et al. 2023	Screen
CG9941	Mrgn1	RNF157/MGRN1	ubiquitin protein ligase activity	hTau expressed in the eye	RNAi	Suppressor	Kim et al. 2023	Screen
CG42632	mRpL37	MRPL37	structural constituent of ribosome	hTau expressed in the eye	RNAi	Suppressor	Kim et al. 2023	Screen
CG7935	msk	IPO7	small GTPase binding	hTau expressed in the eye	RNAi	Suppressor	Kim et al. 2023	Screen
CG7266	MsrA	MSRA	peptide-methionine (S)-S-oxide reductase activity	hTau expressed in the eye	RNAi	Suppressor	Kim et al. 2023	Screen
CG2244	MTA1-like	MTA3/MTA1/MTA2	transcription corepressor activity	hTau expressed in the eye	RNAi	Suppressor	Kim et al. 2023	Screen
CG5924	mtDNA-helicase	TWNK	single-stranded DNA binding	hTau expressed in the eye	RNAi	Suppressor	Kim et al. 2023	Screen
CG30361	mtt	/	G protein-coupled receptor activity	hTau expressed in the eye	RNAi	Suppressor	Kim et al. 2023	Screen
CG7437	mub	PCBP3	mRNA binding	hTauV337M expressed in the eye (GMR-GAL4)	P{Mae-UAS.6.35} insertions (gain-of-function)	Suppressor	Blard et al., 2007
CG7437	mub	PCBP3	mRNA binding	Aβ42 expressed in the eye (GMR)	EP insertions (loss-of-function)	Enhancer	Cao et al., 2008
CG10890	mus201	ERCC5	DNA binding	hTau expressed in the eye	RNAi	Suppressor	Kim et al. 2023	Screen
CG42863	mv	/	protein binding	hTau expressed in the eye	RNAi	Enhancer	Kim et al. 2023	Screen
CG10798	Myc	Myc	DNA-binding transcription factor activity	hTau 0N4R; hTau V337M; hTau R406W expressed in the eye (GMR-GAL4)	Suppressor(RNAi)/Enhancer(OE)		Chanu&Sarkar 2017
CG2078	Myd88	MYD88	Toll-like receptor binding	hTauV337M expressed in the eye (GMR-GAL4)	P{Mae-UAS.6.27} insertions (gain-of-function)	Enhancer	Blard et al., 2007
CG6976	Myo28B1	MYO7B	microfilament motor activity	hTau expressed in the eye	RNAi	Suppressor	Kim et al. 2023	Screen
CG1517	na	NALCN	monoatomic ion channel activity	hTau expressed in the eye	RNAi	Enhancer	Kim et al. 2023	Screen
CG33545	nab	NAB1/NAB2	transcription coregulator activity	hTauV337M expressed in the eye (GMR-GAL4)	P{Mae-UAS.6.24} insertions (gain-of-function)	Enhancer	Blard et al., 2007
CG8178	Nach	ASIC1/ASIC4/ASIC3/ASIC2	sodium channel activity	hTau expressed in the eye	RNAi	Enhancer	Kim et al. 2023	Screen
CG32975	nAChRα5	CHRNA7/CHRFAM7A	excitatory extracellular ligand-gated monoatomic ion channel activity	hTau expressed in the eye	RNAi	Suppressor	Kim et al. 2023	Screen
CG4128	nAChRα6	CHRNA7/CHRFAM7A	monoatomic ion channel activity	hTau expressed in the eye	RNAi	Enhancer	Kim et al. 2023	Screen
CG32538	nAChRα7	CHRNA7/CHRFAM7A	extracellular ligand-gated monoatomic ion channel activity	hTau expressed in the eye	RNAi	Suppressor	Kim et al. 2023	Screen
CG5842	nan	TRPV4/TRPV2/TRPV3/TRPV6/TRPV1/TRPV5	calcium channel activity	hTau expressed in the eye	RNAi	Suppressor	Kim et al. 2023	Screen
CG5232	NANS	NANS	N-acylneuraminate-9-phosphate synthase activity	hTau expressed in the eye	RNAi	Suppressor	Kim et al. 2023	Screen
CG42575	NaPi-III	SLC20A1/SLC20A2	sodium:phosphate symporter activity	hTau expressed in the eye	RNAi	Suppressor	Kim et al. 2023	Screen
CG7831	ncd	KIFC1	minus-end-directed microtubule motor activity	hTau expressed in the eye	RNAi	Suppressor	Kim et al. 2023	Screen
CG6751	nclb	PWP1	chromatin DNA binding	hTau expressed in the eye	RNAi	Suppressor	Kim et al. 2023	Screen
CG6463	ND-13B	NDUFA5	-	hTau expressed in the eye	RNAi	Enhancer	Kim et al. 2023	Screen
CG12203	ND-18	NDUFS4	-	hTau expressed in the eye	RNAi	Suppressor	Kim et al. 2023	Screen
CG6343	ND-42	NDUFA10	protein binding	hTau expressed in the eye	RNAi	Suppressor	Kim et al. 2023	Screen
CG1970	ND-49	NDUFS2	oxidoreductase activity, acting on NAD(P)H	hTau expressed in the eye	RNAi	Suppressor	Kim et al. 2023	Screen
CG9160	ND-ACP	NDUFAB1	acyl carrier activity	hTau expressed in the eye	RNAi	Suppressor	Kim et al. 2023	Screen
CG10320	ND-B12	NDUFB3	-	hTau expressed in the eye	RNAi	Suppressor	Kim et al. 2023	Screen
CG7712	ND-B14	NDUFA6	-	hTau expressed in the eye	RNAi	Suppressor	Kim et al. 2023	Screen
CG3214	ND-B17.2	NDUFA12	-	hTau expressed in the eye	RNAi	Suppressor	Kim et al. 2023	Screen
CG15319	nej	CREBBP/EP300	transcription factor binding	hTau expressed in the eye	RNAi	Enhancer	Kim et al. 2023	Screen
CG9761	Nep2	ECE1	metalloendopeptidase activity	Aβ42 expressed in the eye (GMR)	EP insertions (gain-of-function)	Suppressor	Cao et al., 2008
CG9655	nes	LPCAT3	1-acylglycerophosphocholine O-acyltransferase activity	hTau expressed in the eye	RNAi	Suppressor	Kim et al. 2023	Screen
CG12264	Nfs1	NFS1	cysteine desulfurase activity	hTau expressed in the eye	RNAi	Suppressor	Kim et al. 2023	Screen
CG11328	Nhe3	SLC9A6/SLC9A7/SLC9A9	antiporter activity	hTau expressed in the eye	RNAi	Suppressor	Kim et al. 2023	Screen
CG31146	Nlg1	NLGN3/NLGN4Y/NLGN1/NLGN4X/NLGN2	neuroligin family protein binding	hTau expressed in the eye	RNAi	Suppressor	Kim et al. 2023	Screen
CG34127	Nlg3	NLGN3/NLGN4Y/NLGN1/NLGN4X/NLGN2	neurexin family protein binding	hTau expressed in the eye	RNAi	Suppressor	Kim et al. 2023	Screen
CG5395	nmd	ATAD1	ATP hydrolysis activity	hTau expressed in the eye	RNAi	Enhancer	Kim et al. 2023	Screen
CG18466	Nmdmc	MTHFD2L/MTHFD2	phosphate ion binding	hTau expressed in the eye	RNAi	Suppressor	Kim et al. 2023	Screen
CG2982	NO66	RIOX1	histone H3K4 demethylase activity	hTau expressed in the eye	RNAi	Suppressor	Kim et al. 2023	Screen
CG3333	Nop60B	DKC1	pseudouridine synthase activity	hTau expressed in the eye	RNAi	Enhancer	Kim et al. 2023	Screen
CG34399	Nox	NOX5	oxidoreductase activity	hTau expressed in the eye	RNAi	Suppressor	Kim et al. 2023	Screen
CG12092	Npc1b	NPC1L1/NPC1	cholesterol binding	hTau expressed in the eye	RNAi	Suppressor	Kim et al. 2023	Screen
CG8783	Nprl3	NPRL3	protein binding	hTau expressed in the eye	RNAi	Suppressor	Kim et al. 2023	Screen
CG2025	Nrd1	NRDC	metal ion binding	hTau expressed in the eye	RNAi	Suppressor	Kim et al. 2023	Screen
CG1634	Nrg	CHL1/NFASC/NRCAM/L1CAM	cell adhesion molecule binding	hTau expressed in the eye	RNAi	Enhancer	Kim et al. 2023	Screen
CG6827	Nrx-IV	CNTNAP1/CNTNAP5/CNTNAP3/CNTNAP3B/CNTNAP2/CNTNAP4	-	hTau expressed in the eye	RNAi	Enhancer	Kim et al. 2023	Screen
CG43143	Nuak	NUAK1	serine/threonine kinase	hTau (wildtype) expressed in the eye	RNAi	Suppressor	Lasagna-Reeves et al., 2016
CG6958	Nup133	NUP133	structural constituent of nuclear pore	hTau expressed in the eye	RNAi	Suppressor	Kim et al. 2023	Screen
CG6251	Nup62	NUP62	structural constituent of nuclear pore	hTau expressed in the eye	RNAi	Suppressor	Kim et al. 2023	Screen
CG4634	Nurf-38	PPA2/PPA1	magnesium ion binding	hTau expressed in the eye	RNAi	Suppressor	Kim et al. 2023	Screen
CG12752	Nxt1	NXT2/NXT1	protein binding	hTau expressed in the eye	RNAi	Suppressor	Kim et al. 2023	Screen
CG3811	Oatp30B	SLCO5A1	transmembrane transporter activity	hTau expressed in the eye	RNAi	Enhancer	Kim et al. 2023	Screen
CG42244	Octβ3R	HTR4	G protein-coupled amine receptor activity	hTau expressed in the eye	RNAi	Suppressor	Kim et al. 2023	Screen
CG3736	okr	RAD54L	ATP hydrolysis activity	hTau expressed in the eye	RNAi	Suppressor	Kim et al. 2023	Screen
CG8479	Opa1	OPA1	Optic atrophy 1, Dynamin-related GTPase	hTau R406W pan-neuronal (elav-GAL4)	RNAi and mutant	Suppressor	DuBoff et al., 2012
CG13610	Orct2	SLC22A5/SLC22A13/SLC22A16	organic cation transmembrane transporter activity	hTauV337M expressed in the eye	EP insertions (gain-of-function)	Suppressor	Shulman & Feany 2003
CG13610	Orct2	SLC22A5/SLC22A13/SLC22A16	organic cation transmembrane transporter activity	hTauV337M expressed in the eye	EP insertions (loss-of-function)	Enhancer	Shulman & Feany 2003
CG1615	Ork1	KCNK2/KCNK10/KCNK5/KCNK4/KCNK16/KCNK17	protein homodimerization activity	hTau expressed in the eye	RNAi	Suppressor	Kim et al. 2023	Screen
CG7830	Ostγ	TUSC3/MAGT1	-	hTau expressed in the eye	RNAi	Suppressor	Kim et al. 2023	Screen
CG12743	otu	ALG13/OTUD4	mRNA binding	hTau expressed in the eye	RNAi	Suppressor	Kim et al. 2023	Screen
CG8764	ox	UQCR10	-	hTau expressed in the eye	RNAi	Suppressor	Kim et al. 2023	Screen
CG32300	oxt	XYLT1/XYLT2	protein xylosyltransferase activity	hTau expressed in the eye	RNAi	Suppressor	Kim et al. 2023	Screen
CG32300	oxt	XYLT1/XYLT2	protein xylosyltransferase activity	hTauV337M expressed in the eye	RNAi	Suppressor	Shulman et al., 2014
CG1212	p130cas	CASS4	actin filament reorganization	hTauV337M expressed in the eye (GMR)	RNAi	Enhancer	Dourlen et al., 2017
CG8962	Paf-Ahα	PAFAH1B2/PAFAH1B3	1-alkyl-2-acetylglycerophosphocholine esterase activity	hTau expressed in the eye	RNAi	Enhancer	Kim et al. 2023	Screen
CG7082	papi	TDRKH	RNA binding	hTau expressed in the eye	RNAi	Enhancer	Kim et al. 2023	Screen
CG8201	par-1	MARK3	tau-protein kinase activity	Overexpression of PAR-1 in photoreceptor neurons	sevenless-GAL4	Enhancer	Nishimura et al., 2004	targeted
CG8201	par-1	MARK3	tau-protein kinase activity	hTauV337M expressed in the eye	EP insertions (gain-of-function)	Suppressor	Shulman & Feany 2003
CG2864	Parg	PARG	poly(ADP-ribose) glycohydrolase activity	hTau expressed in the eye	RNAi	Suppressor	Kim et al. 2023	Screen
CG10523	park	PRKN	ubiquitin protein ligase activity	hTau expressed in the eye	RNAi	Suppressor	Kim et al. 2023	Screen
CG12021	Patj	MPDZ/PATJ	myosin phosphatase regulator activity	hTau expressed in the eye	RNAi	Suppressor	Kim et al. 2023	Screen
CG31794	Pax	PXN	integrin binding	hTauV337M expressed in the eye (GMR-GAL4)	P{Mae-UAS.6.14} insertions (gain-of-function)	Enhancer	Blard et al., 2007
CG10335	Pbgs	ALAD	porphobilinogen synthase activity	hTau expressed in the eye	RNAi	Suppressor	Kim et al. 2023	Screen
CG1963	Pcd	PCBD1/PCBD2	4-alpha-hydroxytetrahydrobiopterin dehydratase activity	hTau expressed in the eye	RNAi	Suppressor	Kim et al. 2023	Screen
CG1049	Pcyt1	PCYT1A	phosphatidylcholine binding	hTau expressed in the eye	RNAi	Suppressor	Kim et al. 2023	Screen
CG18330	Pcyt2	PCYT1A/PCYT1B	choline-phosphate cytidylyltransferase activity	hTau expressed in the eye	RNAi	Suppressor	Kim et al. 2023	Screen
CG42276	Pde9	PDE9A	3',5'-cyclic-GMP phosphodiesterase activity	hTau expressed in the eye	RNAi	Enhancer	Kim et al. 2023	Screen
CG11919	Pex6	PEX6	ATP hydrolysis activity	hTau expressed in the eye	RNAi	Enhancer	Kim et al. 2023	Screen
CG6486	Pex7	PEX7	peroxisome matrix targeting signal-2 binding	hTau expressed in the eye	RNAi	Suppressor	Kim et al. 2023	Screen
CG9127	Pfas	PFAS	phosphoribosylformylglycinamidine synthase activity	hTau expressed in the eye	RNAi	Suppressor	Kim et al. 2023	Screen
CG2103	Pgant6	GALNT10/GALNTL6	polypeptide N-acetylgalactosaminyltransferase activity	hTau expressed in the eye	RNAi	Suppressor	Kim et al. 2023	Screen
CG3160	PGAP1	PGAP1	phosphatidylinositol deacylase activity	hTau expressed in the eye	RNAi	Suppressor	Kim et al. 2023	Screen
CG3271	PGAP3	PGAP3	hydrolase activity, acting on ester bonds	hTau expressed in the eye	RNAi	Suppressor	Kim et al. 2023	Screen
CG17333	Pgls	PGLS	6-phosphogluconolactonase activity	hTau expressed in the eye	RNAi	Suppressor	Kim et al. 2023	Screen
CG10202	Pgm2b	PGM2/PGM2L1	intramolecular transferase activity, phosphotransferases	hTau expressed in the eye	RNAi	Enhancer	Kim et al. 2023	Screen
CG31015	PH4αPV	/	L-ascorbic acid binding	hTau expressed in the eye	RNAi	Suppressor	Kim et al. 2023	Screen
CG13348	PheRS-m	FARS2	aminoacyl-tRNA ligase activity	hTau expressed in the eye	RNAi	Suppressor	Kim et al. 2023	Screen
CG9548	Phf5a	PHF5A	RNA binding	hTau expressed in the eye	RNAi	Enhancer	Kim et al. 2023	Screen
CG9576	Phf7	PHF7	histone binding	hTau expressed in the eye	RNAi	Suppressor	Kim et al. 2023	Screen
CG12013	PHGPx	GPX4	glutathione peroxidase activity	hTau R406W neuronal expression (elav-GAL4)	Suppressor(OE)	Suppressor	Dias-Santagata et al., 2007
CG10493	Phlpp	PHLPP1/PHLPP2	protein serine/threonine phosphatase activity	hTau expressed in the eye	RNAi	Suppressor	Kim et al. 2023	Screen
CG2488	phr6-4	CRY2/CRY1	FAD binding	hTau expressed in the eye	RNAi	Suppressor	Kim et al. 2023	Screen
CG8098	Picot	/	transmembrane transporter activity	hTau expressed in the eye	RNAi	Suppressor	Kim et al. 2023	Screen
CG6401	PIG-A	PIGA	phosphatidylinositol N-acetylglucosaminyltransferase activity	hTau expressed in the eye	RNAi	Suppressor	Kim et al. 2023	Screen
CG12077	PIG-C	PIGC	-	hTau expressed in the eye	RNAi	Suppressor	Kim et al. 2023	Screen
CG2292	PIG-N	PIGN	mannose-ethanolamine phosphotransferase activity	hTau expressed in the eye	RNAi	Suppressor	Kim et al. 2023	Screen
CG12263	PIG-O	PIGO	mannose-ethanolamine phosphotransferase activity	hTau expressed in the eye	RNAi	Enhancer	Kim et al. 2023	Screen
CG13089	PIG-U	PIGU	-	hTau expressed in the eye	RNAi	Suppressor	Kim et al. 2023	Screen
CG9245	Pis	CDIPT	phosphotransferase activity, for other substituted phosphate groups	hTau expressed in the eye	RNAi	Enhancer	Kim et al. 2023	Screen
CG9245	Pis	CDIPT	phosphotransferase activity, for other substituted phosphate groups	hTau expressed in the eye	RNAi	Suppressor	Kim et al. 2023	Screen
CG6122	piwi	PIWIL1/PIWIL3	RNA binding	hTau expressed in the eye	RNAi	Enhancer	Kim et al. 2023	Screen
CG5651	pix	ABCE1	iron ion binding	hTau expressed in the eye	RNAi	Enhancer	Kim et al. 2023	Screen
CG8784	PK2-R1	NMUR2/NMUR1	neuropeptide receptor activity	hTau expressed in the eye	RNAi	Suppressor	Kim et al. 2023	Screen
CG12110	Pld	PLD1/PLD2	phospholipase D activity	hTau expressed in the eye	RNAi	Suppressor	Kim et al. 2023	Screen
CG9248	Pld3	PLD4/PLD5/PLD3	single-stranded DNA 5'-3' DNA exonuclease activity	hTau expressed in the eye	RNAi	Enhancer	Kim et al. 2023	Screen
CG10688	Pmm2	PMM1/PMM2	phosphomannomutase activity	hTau expressed in the eye	RNAi	Suppressor	Kim et al. 2023	Screen
CG32250	PMP34	SLC25A17	FMN transmembrane transporter activity	hTau expressed in the eye	RNAi	Suppressor	Kim et al. 2023	Screen
CG7865	Pngl	NGLY1	peptide-N4-(N-acetyl-beta-glucosaminyl)asparagine amidase activity	hTau expressed in the eye	RNAi	Suppressor	Kim et al. 2023	Screen
CG14472	poe	UBR4	ubiquitin-protein transferase activity	hTauV337M expressed in the eye (GMR-GAL4)	P{Mae-UAS.6.21} insertions (gain-of-function)	Enhancer	Blard et al., 2007
CG5923	PolA2	POLA2	DNA binding	hTau expressed in the eye	RNAi	Enhancer	Kim et al. 2023	Screen
CG6768	PolE1	POLE	DNA-directed DNA polymerase activity	hTau expressed in the eye	RNAi	Enhancer	Kim et al. 2023	Screen
CG11301	PolE4	POLE4	protein heterodimerization activity	hTau expressed in the eye	RNAi	Suppressor	Kim et al. 2023	Screen
CG6019	PolQ	POLQ	nucleic acid binding	hTau expressed in the eye	RNAi	Suppressor	Kim et al. 2023	Screen
CG3756	Polr1C	POLR1C	DNA-directed 5'-3' RNA polymerase activity	hTau expressed in the eye	RNAi	Suppressor	Kim et al. 2023	Screen
CG3180	Polr2B	POLR2B	DNA binding	hTau expressed in the eye	RNAi	Suppressor	Kim et al. 2023	Screen
CG7885	Polr2C	POLR2C	DNA-directed 5'-3' RNA polymerase activity	hTau expressed in the eye	RNAi	Enhancer	Kim et al. 2023	Screen
CG7885	Polr2C	POLR2C	DNA-directed 5'-3' RNA polymerase activity	hTau expressed in the eye	RNAi	Suppressor	Kim et al. 2023	Screen
CG11979	Polr2E	POLR2E	DNA binding	hTau expressed in the eye	RNAi	Suppressor	Kim et al. 2023	Screen
CG31155	Polr2G	POLR2G	translation initiation factor binding	hTau expressed in the eye	RNAi	Suppressor	Kim et al. 2023	Screen
CG11246	Polr2H	POLR2H	RNA polymerase I activity	hTau expressed in the eye	RNAi	Suppressor	Kim et al. 2023	Screen
CG17209	Polr3A	POLR3A	RNA polymerase III activity	hTau expressed in the eye	RNAi	Enhancer	Kim et al. 2023	Screen
CG5380	Polr3F	POLR3F	-	hTau expressed in the eye	RNAi	Suppressor	Kim et al. 2023	Screen
CG1925	PolZ1	REV3L	DNA-directed DNA polymerase activity	hTau expressed in the eye	RNAi	Enhancer	Kim et al. 2023	Screen
CG6205	por	PORCN	palmitoleoyltransferase activity	hTau expressed in the eye	RNAi	Suppressor	Kim et al. 2023	Screen
CG4909	POSH	SH3RF1/SH3RF3	ubiquitin protein ligase activity	hTau expressed in the eye	RNAi	Enhancer	Kim et al. 2023	Screen
CG5553	Prim2	PRIM2	-	hTau expressed in the eye	RNAi	Enhancer	Kim et al. 2023	Screen
CG30483	Prosap	SHANK1/SHANK3/SHANK2	protein binding	hTau expressed in the eye	RNAi	Suppressor	Kim et al. 2023	Screen
CG5266	Prosα2	PSMA2	peptidase activity	hTau expressed in the eye	RNAi	Suppressor	Kim et al. 2023	Screen
CG9327	Prosα3	PSMA4	peptidase activity	hTau expressed in the eye	RNAi	Enhancer	Kim et al. 2023	Screen
CG10938	Prosα5	PSMA5	-	hTau expressed in the eye	RNAi	Enhancer	Kim et al. 2023	Screen
CG4904	Prosα6	PSMA1	-	hTau expressed in the eye	RNAi	Enhancer	Kim et al. 2023	Screen
CG1519	Prosα7	PSMA3	-	hTau expressed in the eye	RNAi	Enhancer	Kim et al. 2023	Screen
CG3329	Prosβ2	PSMB7/PSMB10	endopeptidase activity	hTau expressed in the eye	RNAi	Enhancer	Kim et al. 2023	Screen
CG17331	Prosβ4	PSMB2	peptidase activity	hTau expressed in the eye	RNAi	Enhancer	Kim et al. 2023	Screen
CG4097	Prosβ6	PSMB1	peptidase activity	hTau expressed in the eye	RNAi	Enhancer	Kim et al. 2023	Screen
CG6767	Prps	PRPS1/PRPS2	ribose phosphate diphosphokinase activity	Aβ42 expressed in the eye (GMR)	EP insertions (loss-of-function)	Enhancer	Cao et al., 2008
CG3083	Prx6a	PRDX6	oxidoreductase activity	hTau expressed in the eye	RNAi	Suppressor	Kim et al. 2023	Screen
CG6899	Ptp4E	PTPRB	transmembrane receptor protein tyrosine phosphatase activity	hTauV337M expressed in the eye (GMR-GAL4)	P{Mae-UAS.6.34} insertions (gain-of-function)	Suppressor	Blard et al., 2007
CG9441	Pu	GCH1	GTP cyclohydrolase I activity	hTau expressed in the eye	RNAi	Enhancer	Kim et al. 2023	Screen
CG5794	puf	USP34	cysteine-type deubiquitinase activity	hTau expressed in the eye	RNAi	Enhancer	Kim et al. 2023	Screen
CG4159	Pus1	PUS1	pseudouridine synthase activity	hTau expressed in the eye	RNAi	Suppressor	Kim et al. 2023	Screen
CG3027	pyd3	UPB1	beta-ureidopropionase activity	hTau expressed in the eye	RNAi	Suppressor	Kim et al. 2023	Screen
CG31005	qless	PDSS1	trans-hexaprenyltranstransferase activity	hTau expressed in the eye	RNAi	Suppressor	Kim et al. 2023	Screen
CG4212	Rab14	RAB14	GTP binding	hTau expressed in the eye	RNAi	Suppressor	Kim et al. 2023	Screen
CG3269	Rab2	RAB2A/RAB2B	GTP binding	hTau expressed in the eye	RNAi	Suppressor	Kim et al. 2023	Screen
CG7576	Rab3	RAB3A/RAB3C/RAB3D/RAB3B	GTPase activity	hTau expressed in the eye	RNAi	Suppressor	Kim et al. 2023	Screen
CG5627	Rab3-gef	MADD	guanyl-nucleotide exchange factor activity	hTauV337M expressed in the eye (GMR)	RNAi	Enhancer	Dourlen et al., 2017
CG9575	Rab35	RAB35	GTPase activity	hTau expressed in the eye	RNAi	Enhancer	Kim et al. 2023	Screen
CG12156	Rab39	RAB39A/RAB39B	GTP binding	hTau expressed in the eye	RNAi	Enhancer	Kim et al. 2023	Screen
CG2412	Rad51D	RAD51D	single-stranded DNA binding	hTau expressed in the eye	RNAi	Suppressor	Kim et al. 2023	Screen
CG4449	Rad60	NFATC2IP	double-strand break repair via homologous recombination	hTauV337M expressed in the eye (GMR-GAL4)	P{Mae-UAS.6.37} insertions (loss-of-function)	Suppressor	Blard et al., 2007
CG1404	Ran	RAN	protein binding	hTau expressed in the eye	RNAi	Suppressor	Kim et al. 2023	Screen
CG9375	Ras85D	NRAS/HRAS/KRAS	protein serine/threonine kinase activator activity	hTau expressed in the eye	RNAi	Enhancer	Kim et al. 2023	Screen
CG11495	rasp	HHAT/HHATL	acyltransferase activity	hTau expressed in the eye	RNAi	Suppressor	Kim et al. 2023	Screen
CG2064	Rdh1	RDH13/RDH11/RDH12	NADP-retinol dehydrogenase activity	hTau expressed in the eye	RNAi	Suppressor	Kim et al. 2023	Screen
CG2064	Rdh1	RDH11/RDH12/RDH13	NADP-retinol dehydrogenase activity	Aβ42 expressed in neurons (elav4-GAL4)	GS insertions (gain-of-function)	Suppressor	Rival et al., 2009
CG31293	rec	MCM8	ATP binding	hTau expressed in the eye	RNAi	Suppressor	Kim et al. 2023	Screen
CG7487	RecQ4	RECQL4	ATP-dependent activity, acting on DNA	hTau expressed in the eye	RNAi	Suppressor	Kim et al. 2023	Screen
CG8331	ReepB	REEP5	molecular_function	hTau expressed in the eye	RNAi	Suppressor	Kim et al. 2023	Screen
CG10889	Regnase-1	ZC3H12A/ZC3H12C	endoribonuclease activity	hTauV337M expressed in the eye (GMR-GAL4)	P{Mae-UAS.6.31} insertions (gain-of-function)	Enhancer	Blard et al., 2007
CG9528	retm	SEC14L1/SEC14L5	-	hTau expressed in the eye	RNAi	Suppressor	Kim et al. 2023	Screen
CG5279	Rh5	OPN4	G protein-coupled photoreceptor activity	hTau expressed in the eye	RNAi	Suppressor	Kim et al. 2023	Screen
CG9323	Rhau	DHX36	G-quadruplex DNA binding	hTau expressed in the eye	RNAi	Suppressor	Kim et al. 2023	Screen
CG8416	Rho1	RHOC/RHOB/RHOA	GTPase activity	hTau expressed in the eye	RNAi	Enhancer	Kim et al. 2023	Screen
CG5701	RhoBTB	RHOBTB1/RHOBTB2	GTPase activity	Aβ42 expressed in the eye (GMR)	EP insertions (loss-of-function)	Enhancer	Cao et al., 2008
CG40494	RhoGAP1A	BCR/ABR	GTPase activator activity	hTau expressed in the eye	RNAi	Suppressor	Kim et al. 2023	Screen
CG3208	RhoGAP5A	CHN2/CHN1	GTPase activator activity	hTau expressed in the eye	RNAi	Suppressor	Kim et al. 2023	Screen
CG32555	RhoGAPp190	ARHGAP35/ARHGAP5	GTPase activator activity	hTau expressed in the eye	RNAi	Suppressor	Kim et al. 2023	Screen
CG6187	RluA-2	RPUSD2	pseudouridine synthase activity	hTau expressed in the eye	RNAi	Enhancer	Kim et al. 2023	Screen
CG10279	Rm62	DDX17	protein binding	hTau expressed in the eye	RNAi	Enhancer	Kim et al. 2023	Screen
CG8085	RN-tre	USP6NL	GTPase activator activity	hTau expressed in the eye	RNAi	Suppressor	Kim et al. 2023	Screen
CG13521	robo1	ROBO3/ROBO1/ROBO2	heparin binding	hTau expressed in the eye	RNAi	Suppressor	Kim et al. 2023	Screen
CG30499	Rpe	RPEL1/RPE	D-ribulose-phosphate 3-epimerase activity	hTau expressed in the eye	RNAi	Suppressor	Kim et al. 2023	Screen
CG17521	RpL10	RPL10/RPL10L	structural constituent of ribosome	hTau expressed in the eye	RNAi	Enhancer	Kim et al. 2023	Screen
CG2960	RpL40	UBA52	protein tag activity	hTau expressed in the eye	RNAi	Enhancer	Kim et al. 2023	Screen
CG3416	Rpn8	PSMD7	peptidase activity	hTau expressed in the eye	RNAi	Enhancer	Kim et al. 2023	Screen
CG3178	Rrp1	APEX1	class II DNA-(apurinic or apyrimidinic site) endonuclease activity	hTau expressed in the eye	RNAi	Suppressor	Kim et al. 2023	Screen
CG4043	Rrp46	EXOSC5	-	hTau expressed in the eye	RNAi	Suppressor	Kim et al. 2023	Screen
CG9108	RSG7	RGS7/RGS6	GTPase activator activity	hTau expressed in the eye	RNAi	Suppressor	Kim et al. 2023	Screen
CG5760	rtet	MFSD10	transmembrane transporter activity	hTau expressed in the eye	RNAi	Suppressor	Kim et al. 2023	Screen
CG5811	RYa-R	/	neuropeptide receptor activity	hTau expressed in the eye	RNAi	Enhancer	Kim et al. 2023	Screen
CG6372	S-Lap1	LAP3	metal ion binding	hTau expressed in the eye	RNAi	Suppressor	Kim et al. 2023	Screen
CG32351	S-Lap2	LAP3	peptidase activity	hTau expressed in the eye	RNAi	Suppressor	Kim et al. 2023	Screen
CG13340	S-Lap7	LAP3	peptidase activity	hTau expressed in the eye	RNAi	Enhancer	Kim et al. 2023	Screen
CG12352	san	NAA50	peptide alpha-N-acetyltransferase activity	hTau expressed in the eye	RNAi	Suppressor	Kim et al. 2023	Screen
CG11006	sap130	SAP130	negative regulation of transcription by RNA polymerase II	Aβ42 expressed in the eye (GMR)	EP insertions (loss-of-function)	Enhancer	Cao et al., 2008
CG15667	Sara	ZFYVE9/ZFYVE16	protein phosphatase 1 binding	hTau expressed in the eye	RNAi	Suppressor	Kim et al. 2023	Screen
CG6385	Sardh	SARDH	oxidoreductase activity	hTau expressed in the eye	RNAi	Suppressor	Kim et al. 2023	Screen
CG4316	Sb	TMPRSS2/ST14/TMPRSS13	serine-type endopeptidase activity	hTau expressed in the eye	RNAi	Suppressor	Kim et al. 2023	Screen
CG13598	sba	MBD5/MBD6	chromatin binding	hTau expressed in the eye	RNAi	Suppressor	Kim et al. 2023	Screen
CG9413	sbm	SLC7A9	transmembrane transporter activity	hTau expressed in the eye	RNAi	Enhancer	Kim et al. 2023	Screen
CG1664	sbr	NXF2/NXF2B/NXF1/NXF3/NXF5	RNA binding	hTau expressed in the eye	RNAi	Suppressor	Kim et al. 2023	Screen
CG9195	Scamp	SCAMP3/SCAMP4/SCAMP2/SCAMP5/SCAMP1	-	hTau expressed in the eye	RNAi	Suppressor	Kim et al. 2023	Screen
CG8095	scb	ITGA4	integrin binding	hTauV337M expressed in the eye	RNAi	Suppressor	Shulman et al., 2014
CG3576	schlank	CERS2/CERS6/CERS4/CERS5/CERS3	sphingosine N-acyltransferase activity	hTau expressed in the eye	RNAi	Suppressor	Kim et al. 2023	Screen
CG1065	Scsα1	SUCLG1	catalytic activity	hTau expressed in the eye	RNAi	Enhancer	Kim et al. 2023	Screen
CG6255	Scsα2	SUCLG1	catalytic activity	hTau expressed in the eye	RNAi	Enhancer	Kim et al. 2023	Screen
CG10497	Sdc	SDC3/SDC4/SDC1/SDC2	-	hTau expressed in the eye	RNAi	Suppressor	Kim et al. 2023	Screen
CG6781	se	GSTO1/GSTO2	pyrimidodiazepine synthase activity	hTau expressed in the eye	RNAi	Enhancer	Kim et al. 2023	Screen
CG8843	Sec5	EXOC2	small GTPase binding	hTau expressed in the eye	RNAi	Enhancer	Kim et al. 2023	Screen
CG10130	Sec61β	SEC61B	-	hTau expressed in the eye	RNAi	Enhancer	Kim et al. 2023	Screen
CG14214	Sec61γ	SEC61G	protein transmembrane transporter activity	hTau expressed in the eye	RNAi	Enhancer	Kim et al. 2023	Screen
CG8583	Sec63	SEC63	protein transmembrane transporter activity	hTau expressed in the eye	RNAi	Suppressor	Kim et al. 2023	Screen
CG1427	SecS	SEPSECS	O-phosphoseryl-tRNA(Sec) selenium transferase activity	hTau expressed in the eye	RNAi	Enhancer	Kim et al. 2023	Screen
CG1403	Septin1	SEPTIN2	ubiquitin protein ligase binding	hTau expressed in the eye	RNAi	Suppressor	Kim et al. 2023	Screen
CG9699	Septin4	SEPTIN4/SEPTIN5/SEPTIN1	molecular adaptor activity	hTau expressed in the eye	RNAi	Suppressor	Kim et al. 2023	Screen
CG4938	SerRS-m	SARS2	ATP binding	hTau expressed in the eye	RNAi	Suppressor	Kim et al. 2023	Screen
CG7504	Setx	SETX	transcription termination site sequence-specific DNA binding	hTau expressed in the eye	RNAi	Suppressor	Kim et al. 2023	Screen
CG6987	SF2	SRSF1/SRSF9	DNA binding	hTau expressed in the eye	RNAi	Suppressor	Kim et al. 2023	Screen
CG13900	Sf3b3	SF3B3	U2 snRNA binding	hTau expressed in the eye	RNAi	Enhancer	Kim et al. 2023	Screen
CG10072	sgl	UGDH	oxidoreductase activity, acting on the CH-OH group of donors, NAD or NADP as acceptor	hTau expressed in the eye	RNAi	Suppressor	Kim et al. 2023	Screen
CG31472	sgll	PNPO	pyridoxamine phosphate oxidase activity	hTau expressed in the eye	RNAi	Suppressor	Kim et al. 2023	Screen
CG12348	Sh	KCNA4/KCNA6/KCNA1/KCNA3/KCNA2/KCNA5/KCNA10/KCNA7	monoatomic ion channel activity	hTau expressed in the eye	RNAi	Suppressor	Kim et al. 2023	Screen
CG2621	shaggy	GSK3B	protein serine/threonine kinase activity	hTau 4R expressed in the eye	Suppressor(LOF)/Enhancer(OE)	Suppressor	Jackson et al., 2002; Wittmann et al., 2001
CG9996	shams	GXYLT2/GXYLT1	protein xylosyltransferase activity	hTau expressed in the eye	RNAi	Suppressor	Kim et al. 2023	Screen
CG18102	shi	DNM1/DNM3/DNM2	microtubule binding	hTau expressed in the eye	RNAi	Enhancer	Kim et al. 2023	Screen
CG7280	shop	SUOX	heme binding	hTau expressed in the eye	RNAi	Suppressor	Kim et al. 2023	Screen
CG8055	shrb	CHMP4B/CHMP4C/CHMP4BP1/CHMP4A	protein binding	hTau expressed in the eye	RNAi	Enhancer	Kim et al. 2023	Screen
CG13942	Shrm	SHROOM2/SHROOM3	binds to Rho-kinase Rok	hTauV337M expressed in the eye (GMR-GAL4)	P{Mae-UAS.6.30} insertions (gain-of-function)	Enhancer	Blard et al., 2007
CG9198	shtd	ANAPC1	molecular adaptor activity	hTau expressed in the eye	RNAi	Suppressor	Kim et al. 2023	Screen
CG4871	SiaT	ST6GAL1/ST6GAL2	sialyltransferase activity	hTau expressed in the eye	RNAi	Suppressor	Kim et al. 2023	Screen
CG43720	sick	NAV1/NAV3/NAV2	ATP binding	hTau expressed in the eye	RNAi	Enhancer	Kim et al. 2023	Screen
CG8815	Sin3A	SIN3A	chromatin binding	Aβ42 expressed in the eye (GMR)	EP insertions (loss-of-function)	Enhancer	Cao et al., 2008
CG1937	sip3	SYVN1	protein binding	hTau expressed in the eye	RNAi	Suppressor	Kim et al. 2023	Screen
CG6284	Sirt6	SIRT6	transcription corepressor activity	hTau expressed in the eye	RNAi	Enhancer	Kim et al. 2023	Screen
CG15481	Ski6	EXOSC4	-	hTau expressed in the eye	RNAi	Suppressor	Kim et al. 2023	Screen
CG4484	Slc45-1	SLC45A2	sucrose transmembrane transporter activity	hTau expressed in the eye	RNAi	Suppressor	Kim et al. 2023	Screen
CG8451	SLC5A11	SLC5A12/SLC5A5/SLC5A8	transmembrane transporter activity	hTau expressed in the eye	RNAi	Enhancer	Kim et al. 2023	Screen
CG1417	slgA	PRODH	proline dehydrogenase activity	hTau expressed in the eye	RNAi	Suppressor	Kim et al. 2023	Screen
CG43758	slit	SLIT3	heparin binding	hTauV337M expressed in the eye	Suppressor(OE)/ Enhancer(RNAi)		Shulman et al., 2011
CG7623	sll	SLC35B2	3'-phosphoadenosine 5'-phosphosulfate transmembrane transporter activity	hTau expressed in the eye	RNAi	Enhancer	Kim et al. 2023	Screen
CG1420	Slu7	SLU7	pre-mRNA 3'-splice site binding	hTau expressed in the eye	RNAi	Enhancer	Kim et al. 2023	Screen
CG8717	slv	SLC50A1	sugar transmembrane transporter activity	hTau expressed in the eye	RNAi	Suppressor	Kim et al. 2023	Screen
CG43427	smash	LMO7	microtubule binding	hTau expressed in the eye	RNAi	Suppressor	Kim et al. 2023	Screen
CG5352	SmB	SNRPB	RNA binding	hTauV337M expressed in the eye	RNAi	Suppressor	Shulman et al., 2014
CG6057	SMC1	SMC1A/SMC1B	protein heterodimerization activity	hTau expressed in the eye	RNAi	Suppressor	Kim et al. 2023	Screen
CG7390	smp-30	RGN	serine hydrolase activity	hTau expressed in the eye	RNAi	Suppressor	Kim et al. 2023	Screen
CG32380	SMSr	SAMD8	ceramide cholinephosphotransferase activity	hTau expressed in the eye	RNAi	Suppressor	Kim et al. 2023	Screen
CG5451	Smu1	SMU1	molecular_function	hTau expressed in the eye	RNAi	Suppressor	Kim et al. 2023	Screen
CG5285	Smug	SMUG1	uracil DNA N-glycosylase activity	hTau expressed in the eye	RNAi	Suppressor	Kim et al. 2023	Screen
CG2191	Smvt	SLC5A12/SLC5A5/SLC5A8	glucose:sodium symporter activity	hTau expressed in the eye	RNAi	Enhancer	Kim et al. 2023	Screen
CG7759	Smyd4-3	SMYD4	histone deacetylase binding	hTau expressed in the eye	RNAi	Suppressor	Kim et al. 2023	Screen
CG9474	Snap24	SNAP23/SNAP25	syntaxin binding	hTau expressed in the eye	RNAi	Enhancer	Kim et al. 2023	Screen
CG17299	SNF4Aγ	PRKAG1	protein kinase regulator activity	Aβ42 expressed in the eye (GMR)	EP insertions (loss-of-function)	Enhancer	Cao et al., 2008
CG10964	sni	CBR3	carbonyl reductase (NADPH) activity	Aβ42 expressed in neurons (elav4-GAL4)	GS insertions (gain-of-function)	Suppressor	Rival et al., 2009
CG44436	sno	SBNO1/SBNO2	chromatin DNA binding	hTau expressed in the eye	RNAi	Enhancer	Kim et al. 2023	Screen
CG6410	Snx16	SNX16	protein binding	hTau expressed in the eye	RNAi	Suppressor	Kim et al. 2023	Screen
CG6359	Snx3	SNX3/SNX12	phosphatidylinositol binding	hTau expressed in the eye	RNAi	Suppressor	Kim et al. 2023	Screen
CG8282	Snx6	SNX32/SNX5/SNX6	phosphatidylinositol binding	hTau expressed in the eye	RNAi	Suppressor	Kim et al. 2023	Screen
CG8146	Socs16D	SOCS7	myosin binding	hTau expressed in the eye	RNAi	Suppressor	Kim et al. 2023	Screen
CG11793	Sod1	SOD1	superoxide dismutase activity	Aβ42 expressed in neurons (elav4-GAL4)	GS insertions (gain-of-function)	Suppressor	Rival et al., 2009
CG8905	sod2	SOD2	superoxide dismutase activity	hTau R406W neuronal expression (elav-GAL4)	Enhancer(LOF)/Suppressor(OE)		Dias-Santagata et al., 2007
CG8905	sod2	SOD2	superoxide dismutase activity	Aβ42 expressed in neurons (elav4-GAL4)	GS insertions (gain-of-function)	Suppressor	Rival et al., 2009
CG9027	Sod3	SOD1	superoxide dismutase activity	hTau expressed in the eye	RNAi	Suppressor	Kim et al. 2023	Screen
CG1982	Sodh-1	SORD	L-iditol 2-dehydrogenase activity	hTauV337M expressed in the eye (GMR-GAL4)	P{Mae-UAS.6.29} insertions (loss-of-function)	Enhancer	Blard et al., 2007
CG5977	spas	SPAST	protein binding	hTau expressed in the eye	RNAi	Enhancer	Kim et al. 2023	Screen
CG8428	spin	SPNS1/SPNS3/SPNS2	transmembrane transporter activity	hTau expressed in the eye	RNAi	Suppressor	Kim et al. 2023	Screen
CG3325	spn-B	XRCC3	ATP-dependent DNA damage sensor activity	hTau expressed in the eye	RNAi	Suppressor	Kim et al. 2023	Screen
CG31069	spn-D	RAD51C	ATP-dependent DNA damage sensor activity	hTau expressed in the eye	RNAi	Suppressor	Kim et al. 2023	Screen
CG9455	Spn42Dc	SERPINB1	serine-type endopeptidase inhibitor activity	hTau expressed in the eye	RNAi	Suppressor	Kim et al. 2023	Screen
CG32451	SPoCk	ATP2C2/ATP2C1	P-type manganese transporter activity	hTau expressed in the eye	RNAi	Suppressor	Kim et al. 2023	Screen
CG4016	Spt-I	SPTLC1	pyridoxal phosphate binding	hTau expressed in the eye	RNAi	Enhancer	Kim et al. 2023	Screen
CG3595	sqh	MYL12A/MYL12B/MYL9	calcium ion binding	hTau expressed in the eye	RNAi	Enhancer	Kim et al. 2023	Screen
CG14997	Sqor	SQOR	glutathione-dependent sulfide quinone oxidoreductase activity	hTau expressed in the eye	RNAi	Suppressor	Kim et al. 2023	Screen
CG6072	Sra	RCAN2	Regulator of Calcineurin	Aβ42 expressed in the eye	Overexpression	Enhancer	Lee et al., 2016	targeted
CG4314	st	/	ABC-type transporter activity	hTau expressed in the eye	RNAi	Suppressor	Kim et al. 2023	Screen
CG16733	St2	SULT1C2/SULT1C4	sulfotransferase activity	hTau expressed in the eye	RNAi	Suppressor	Kim et al. 2023	Screen
CG44167	St3	SULT6B1/SULT1A4/SULT4A1/SULT1A2/SULT1B1/SULT1A3	sulfotransferase activity	hTau expressed in the eye	RNAi	Suppressor	Kim et al. 2023	Screen
CG6704	St4	SULT4A1	sulfotransferase activity	hTau expressed in the eye	RNAi	Suppressor	Kim et al. 2023	Screen
CG3522	Start1	STARD3/STARD3NL	cholesterol binding	hTau expressed in the eye	RNAi	Suppressor	Kim et al. 2023	Screen
CG9000	ste24a	ZMPSTE24	metalloendopeptidase activity	hTau expressed in the eye	RNAi	Suppressor	Kim et al. 2023	Screen
CG11628	step	CYTH4/CYTH2/CYTH3/CYTH1	guanyl-nucleotide exchange factor activity	hTau expressed in the eye	RNAi	Enhancer	Kim et al. 2023	Screen
CG33166	stet	RHBDL3/RHBDL1	calcium ion binding	hTau expressed in the eye	RNAi	Suppressor	Kim et al. 2023	Screen
CG1394	stg	CDC25A	protein tyrosine phosphatase activity	hTauV337M expressed in the eye	EP insertions (gain-of-function)	Suppressor	Shulman & Feany 2003
CG12295	stj	CACNA2D2/CANA2D3	voltage-gated calcium channel activity	hTau expressed in the eye	RNAi	Suppressor	Kim et al. 2023	Screen	confirmed in human and mice models
CG4244	Su(dx)	WWP1/WWP2/ITCH	Notch binding	hTau expressed in the eye	RNAi	Suppressor	Kim et al. 2023	Screen
CG4086	Su(P)	PTGES2	prostaglandin-E synthase activity	hTau expressed in the eye	RNAi	Suppressor	Kim et al. 2023	Screen
CG4494	Sumo	SUMO4/SUMO3/SUMO2	protein tag activity	hTau expressed in the eye	RNAi	Enhancer	Kim et al. 2023	Screen
CG5407	Sur-8	SHOC2	-	hTau expressed in the eye	RNAi	Suppressor	Kim et al. 2023	Screen
CG9943	Surf1	SURF1	-	hTau expressed in the eye	RNAi	Enhancer	Kim et al. 2023	Screen
CG4122	svr	CPD	metallocarboxypeptidase activity	Aβ42 expressed in the eye (GMR)	EP insertions (loss-of-function)	Enhancer	Cao et al., 2008
CG33094	Synd	PACSIN3/PACSIN2/PACSIN1	lipid binding	hTau expressed in the eye	RNAi	Enhancer	Kim et al. 2023	Screen
CG17838	Syp	SYNCRIP/HNRNPR	RNA binding	hTau expressed in the eye	RNAi	Enhancer	Kim et al. 2023	Screen
CG10617	Syt12	SYT12	phosphatidylserine binding	hTau expressed in the eye	RNAi	Suppressor	Kim et al. 2023	Screen
CG10047	Syt4	SYT11/SYT4	calcium ion binding	hTau expressed in the eye	RNAi	Suppressor	Kim et al. 2023	Screen
CG42333	Sytβ	SYT13	calcium-dependent phospholipid binding	hTau expressed in the eye	RNAi	Suppressor	Kim et al. 2023	Screen
CG3425	T3dh	ADHFE1	alcohol dehydrogenase (NAD+) activity	hTau expressed in the eye	RNAi	Suppressor	Kim et al. 2023	Screen
CG7908	Tace	ADAM17	metalloendopeptidase activity	hTau expressed in the eye	RNAi	Suppressor	Kim et al. 2023	Screen
CG17358	Taf12	TAF12	DNA binding	hTau expressed in the eye	RNAi	Enhancer	Kim et al. 2023	Screen
CG2009	Taf3	TAF3	protein heterodimerization activity	hTau expressed in the eye	RNAi	Enhancer	Kim et al. 2023	Screen
CG7704	Taf5	TAF5	RNA polymerase II general transcription initiation factor activity	hTau expressed in the eye	RNAi	Enhancer	Kim et al. 2023	Screen
CG32211	Taf6	TAF6	RNA polymerase II general transcription initiation factor activity	hTau expressed in the eye	RNAi	Enhancer	Kim et al. 2023	Screen
CG7128	Taf8	TAF8	protein binding	hTau expressed in the eye	RNAi	Enhancer	Kim et al. 2023	Screen
CG14217	Tao	TAOK1	protein serine/threonine kinase activity	hTauV337M expressed in the eye	EP insertions (gain-of-function)	Enhancer	Shulman & Feany 2003
CG9637	Task6	KCNK15/KCNK3/KCNK9	potassium channel activity	hTau expressed in the eye	RNAi	Enhancer	Kim et al. 2023	Screen
CG31961	Tbcc	TBCC	tubulin binding	hTau expressed in the eye	RNAi	Enhancer	Kim et al. 2023	Screen
CG13125	TbCMF46	DRC3	-	hTau expressed in the eye	RNAi	Suppressor	Kim et al. 2023	Screen
CG1543	Tbh	DBH	copper ion binding	hTau expressed in the eye	RNAi	Enhancer	Kim et al. 2023	Screen
CG1543	Tbh	DBH	dopamine beta-monooxygenase activity	hTau 0N4R expressed in the eye	Suppressor(LOF)	Suppressor	Nangia et al., 2021
CG13472	Tdrd3	TDRD3	RNA binding	hTau expressed in the eye	RNAi	Enhancer	Kim et al. 2023	Screen
CG7121	Tehao	TLR4/TLR5	Toll binding	hTau expressed in the eye	RNAi	Suppressor	Kim et al. 2023	Screen
CG7052	Tep2	CD109	endopeptidase inhibitor activity	hTau expressed in the eye	RNAi	Enhancer	Kim et al. 2023	Screen
CG2331	TER94	VCP	polyubiquitin modification-dependent protein binding	hTau expressed in the eye	RNAi	Enhancer	Kim et al. 2023	Screen
CG6538	TfIIFβ	GTF2F2	TFIIF-class transcription factor complex binding	hTau expressed in the eye	RNAi	Enhancer	Kim et al. 2023	Screen
CG7356	Tg	TGM5/TGM4/TGM1/F13A1	protein-glutamine gamma-glutamyltransferase activity	hTau expressed in the eye	RNAi	Enhancer	Kim et al. 2023	Screen
CG7356	Tg	TGM5/TGM4/TGM1/F13A1	protein-glutamine gamma-glutamyltransferase activity	hTau expressed in the eye	RNAi	Suppressor	Kim et al. 2023	Screen
CG4947	Tgt	QTRT1	tRNA-guanosine(34) queuine transglycosylase activity	hTau expressed in the eye	RNAi	Suppressor	Kim et al. 2023	Screen
CG14620	tilB	DNAAF11	-	hTau expressed in the eye	RNAi	Enhancer	Kim et al. 2023	Screen
CG11611	Tim13	TIMM13	protein transporter activity	hTau expressed in the eye	RNAi	Suppressor	Kim et al. 2023	Screen
CG7887	TkR99D	TACR1/TACR3/TACR2	tachykinin receptor activity	hTau expressed in the eye	RNAi	Suppressor	Kim et al. 2023	Screen
CG3280	Tmc	TMC3/TMC2/TMC1	mechanosensitive monoatomic ion channel activity	hTau expressed in the eye	RNAi	Enhancer	Kim et al. 2023	Screen
CG4335	Tmlh	TMLHE	oxidoreductase activity	hTau expressed in the eye	RNAi	Suppressor	Kim et al. 2023	Screen
CG15105	tn	TRIM3/TRIM2	translation repressor activity	hTau expressed in the eye	RNAi	Suppressor	Kim et al. 2023	Screen
CG4719	Tnks	TNKS/TNKS2	NAD+ ADP-ribosyltransferase activity	hTau expressed in the eye	RNAi	Suppressor	Kim et al. 2023	Screen
CG7398	Tnpo	TNPO2/TNPO1	nuclear import signal receptor activity	hTau expressed in the eye	RNAi	Enhancer	Kim et al. 2023	Screen
CG5490	toll	TLR4	cytokine receptor activity	Aβ42 expressed in the eye (GMR)	EP insertions (gain-of-function)	Enhancer	Cao et al., 2008
CG5490	toll	TLR4	cytokine receptor activity	Aβ42 expressed in the eye	Suppressor(LOF)/Enhancer(GOF)	Suppressor	Tan et al., 2008
CG7654	Tom20	TOMM20	mitochondrion targeting sequence binding	hTau expressed in the eye	RNAi	Enhancer	Kim et al. 2023	Screen
CG8330	tomboy40	TOMM40L/TOMM40	protein transmembrane transporter activity	hTau expressed in the eye	RNAi	Enhancer	Kim et al. 2023	Screen
CG10123	Top3α	TOP3A	DNA topoisomerase activity	hTau expressed in the eye	RNAi	Suppressor	Kim et al. 2023	Screen
CG3458	Top3β	TOP3B	DNA topoisomerase type I (single strand cut, ATP-independent) activity	hTau expressed in the eye	RNAi	Suppressor	Kim et al. 2023	Screen
CG10387	tos	EXO1	flap endonuclease activity	hTau expressed in the eye	RNAi	Suppressor	Kim et al. 2023	Screen
CG10897	tou	BAZ2B	DNA-binding transcription factor binding	hTauV337M expressed in the eye (GMR-GAL4)	P{Mae-UAS.6.26} insertions (loss-of-function)	Enhancer	Blard et al., 2007
CG3171	Tre1	MTNR1A/GPR50/MTNR1B	G protein-coupled receptor activity	hTau expressed in the eye	RNAi	Enhancer	Kim et al. 2023	Screen
CG31721	Trim9	TRIM67/TRIM9	protein binding	hTau expressed in the eye	RNAi	Suppressor	Kim et al. 2023	Screen
CG6388	Trm1	TRMT1	tRNA (guanine-N2-)-methyltransferase activity	hTau expressed in the eye	RNAi	Suppressor	Kim et al. 2023	Screen
CG5220	Trm7-32	FTSJ1	tRNA (guanine) methyltransferase activity	hTau expressed in the eye	RNAi	Suppressor	Kim et al. 2023	Screen
CG14544	Trmt61	TRMT61A	tRNA (adenine-N1-)-methyltransferase activity	hTau expressed in the eye	RNAi	Enhancer	Kim et al. 2023	Screen
CG7441	TrpRS-m	WARS2	nucleotide binding	hTau expressed in the eye	RNAi	Enhancer	Kim et al. 2023	Screen
CG31884	Trx-2	TXNDC2/TXNDC8/TXN	disulfide oxidoreductase activity	hTau expressed in the eye	RNAi	Enhancer	Kim et al. 2023	Screen
CG2151	Trxr	TXNRD1/2	thioredoxin-disulfide reductase activity	hTau R406W neuronal expression (elav-GAL4)	Enhancer(LOF)	Enhancer	Dias-Santagata et al., 2007
CG3181	Ts	TYMS	thymidylate synthase activity	hTau expressed in the eye	RNAi	Suppressor	Kim et al. 2023	Screen
CG31812	Tsen2	TSEN2	tRNA-intron endonuclease activity	hTau expressed in the eye	RNAi	Suppressor	Kim et al. 2023	Screen
CG12175	tth	/	-	hTau expressed in the eye	RNAi	Suppressor	Kim et al. 2023	Screen
CG5987	TTLL6B	TTLL6/TTLL13	tubulin-glutamic acid ligase activity	hTau expressed in the eye	RNAi	Enhancer	Kim et al. 2023	Screen
CG5586	Tusp	TULP4	-	hTau expressed in the eye	RNAi	Enhancer	Kim et al. 2023	Screen
CG4965	twe	CDC25A/CDC25B/CDC25C	protein tyrosine phosphatase activity	hTauV337M expressed in the eye	EP insertions (gain-of-function)	Suppressor	Shulman & Feany 2003
CG5964	twy	FBF1	-	hTau expressed in the eye	RNAi	Suppressor	Kim et al. 2023	Screen
CG4561	TyrRS	YARS1	aminoacyl-tRNA ligase activity	hTau expressed in the eye	RNAi	Suppressor	Kim et al. 2023	Screen
CG4365	tzn	HAGH/HAGHL	hydroxyacylglutathione hydrolase activity	hTau expressed in the eye	RNAi	Suppressor	Kim et al. 2023	Screen
CG1782	Uba1	UBA1	ubiquitin activating enzyme activity	hTauV337M expressed in the eye (GMR-GAL4)	P{Mae-UAS.6.18} insertions (gain-of-function)	Enhancer	Blard et al., 2007
CG13090	Uba4	MOCS3	thiosulfate sulfurtransferase activity	hTau expressed in the eye	RNAi	Suppressor	Kim et al. 2023	Screen
CG8284	Ubc4	UBE2K	ubiquitin conjugating enzyme activity	Aβ42 expressed in neurons (elav4-GAL4)	GS insertions (gain-of-function)	Suppressor	Rival et al., 2009
CG2013	Ubc6	UBE2B/UBE2A	p53 binding	hTau expressed in the eye	RNAi	Enhancer	Kim et al. 2023	Screen
CG4443	Ubc7	UBE2G2	ubiquitin conjugating enzyme activity	hTau expressed in the eye	RNAi	Suppressor	Kim et al. 2023	Screen
CG11070	Ube4A	UBE4B	ubiquitin-ubiquitin ligase activity	hTau expressed in the eye	overexpression	Suppressor	Subramanian et al., 2021
CG14224	Ubqn	UBQLN2/UBQLN1/UBQLN4	proteasome binding	hTau expressed in the eye	RNAi	Enhancer	Kim et al. 2023	Screen
CG9086	Ubr1	UBR2/UBR1	ubiquitin-protein transferase activity	hTau expressed in the eye	RNAi	Suppressor	Kim et al. 2023	Screen
CG16979	Ufsp2	UFSP2	deUFMylase activity	hTau expressed in the eye	RNAi	Enhancer	Kim et al. 2023	Screen
CG2675	Ugalt	SLC35A2	UDP-galactose transmembrane transporter activity	hTau expressed in the eye	RNAi	Suppressor	Kim et al. 2023	Screen
CG4347	UGP	UGP2	UTP:glucose-1-phosphate uridylyltransferase activity	hTau expressed in the eye	RNAi	Suppressor	Kim et al. 2023	Screen
CG13270	Ugt37C2	UGT2A3/UGT2B4/UGT1A3/UGT2B10	UDP-glycosyltransferase activity	hTau expressed in the eye	RNAi	Suppressor	Kim et al. 2023	Screen
CG4302	Ugt49B1	UGT2B11/UGT2B4/UGT2A1	UDP-glycosyltransferase activity	hTau expressed in the eye	RNAi	Suppressor	Kim et al. 2023	Screen
CG30438	Ugt50B3	UGT8	UDP-glycosyltransferase activity	hTau expressed in the eye	RNAi	Suppressor	Kim et al. 2023	Screen
CG8566	unc-104	KIF1A/KIF1C/KIF1B	plus-end-directed microtubule motor activity	hTau expressed in the eye	RNAi	Enhancer	Kim et al. 2023	Screen
CG33519	Unc-89	SPEG	ATP binding	hTau expressed in the eye	RNAi	Suppressor	Kim et al. 2023	Screen
CG7015	Unr	CSDE1	mRNA regulatory element binding translation repressor activity	hTau expressed in the eye	RNAi	Enhancer	Kim et al. 2023	Screen
CG30354	UQCR-11L	UQCRH/UQCRHL	-	hTau expressed in the eye	RNAi	Suppressor	Kim et al. 2023	Screen
CG17592	Usf	USF2/USF1	DNA-binding transcription factor activity, RNA polymerase II-specific	hTau expressed in the eye	RNAi	Enhancer	Kim et al. 2023	Screen
CG15817	Usp1	USP1	cysteine-type deubiquitinase activity	hTau expressed in the eye	RNAi	Suppressor	Kim et al. 2023	Screen
CG5486	Usp47	USP47	cysteine-type deubiquitinase activity	hTau expressed in the eye	RNAi	Suppressor	Kim et al. 2023	Screen
CG1490	Usp7	USP7	cysteine-type deubiquitinase activity	hTau expressed in the eye	RNAi	Suppressor	Kim et al. 2023	Screen
CG2155	v	TDO2	heme binding	hTau expressed in the eye	RNAi	Suppressor	Kim et al. 2023	Screen
CG4062	ValRS	VARS1	valine-tRNA ligase activity	hTau expressed in the eye	RNAi	Enhancer	Kim et al. 2023	Screen
CG43081	vas	UGT2B11/UGT2B4/UGT2A1	SMC family protein binding	hTau expressed in the eye	RNAi	Suppressor	Kim et al. 2023	Screen
CG7662	veli	LIN7B/LIN7C/LIN7A	-	hTau expressed in the eye	RNAi	Enhancer	Kim et al. 2023	Screen
CG9887	VGlut	SLC17A7/SLC17A8/SLC17A6	L-glutamate transmembrane transporter activity	hTau expressed in the eye	RNAi	Suppressor	Kim et al. 2023	Screen
CG1709	Vha100-1	TCIRG1/ATP6V0A4/ATP6V0A1	proton-transporting ATPase activity, rotational mechanism	hTau expressed in the eye	RNAi	Suppressor	Kim et al. 2023	Screen
CG6213	Vha13	ATP6V1G1/ATP6V1G3/ATP6V1G2	proton-transporting ATPase activity, rotational mechanism	hTau expressed in the eye	RNAi	Enhancer	Kim et al. 2023	Screen
CG3161	Vha16-1	ATP6V0C	proton-transporting ATPase activity, rotational mechanism	hTau expressed in the eye	RNAi	Enhancer	Kim et al. 2023	Screen
CG32090	Vha16-3	ATP6V0C	proton transmembrane transporter activity	hTau expressed in the eye	RNAi	Suppressor	Kim et al. 2023	Screen
CG8310	Vha36-3	ATP6V1D	proton-transporting ATPase activity, rotational mechanism	hTau expressed in the eye	RNAi	Suppressor	Kim et al. 2023	Screen
CG8048	Vha44	ATP6V1C1	proton-transporting ATPase activity, rotational mechanism	hTauV337M expressed in the eye (GMR-GAL4)	P{Mae-UAS.6.19} insertions (gain-of-function)	Enhancer	Blard et al., 2007
CG8048	Vha44	/	proton-transporting ATPase activity, rotational mechanism	hTau expressed in the eye	RNAi	Suppressor	Kim et al. 2023	Screen
CG17369	Vha55	ATP6V1B2/ATP6V1B1	proton-transporting ATPase activity, rotational mechanism	hTau expressed in the eye	RNAi	Enhancer	Kim et al. 2023	Screen
CG2934	VhaAC39-1	ATP6V0D2/ATP6V0D1	proton-transporting ATPase activity, rotational mechanism	hTau expressed in the eye	RNAi	Enhancer	Kim et al. 2023	Screen
CG14909	VhaM9.7-d	ATP6V0E2	proton-transporting ATPase activity, rotational mechanism	hTau expressed in the eye	RNAi	Suppressor	Kim et al. 2023	Screen
CG3299	Vinc	VCL	actin binding	hTau expressed in the eye	RNAi	Suppressor	Kim et al. 2023	Screen
CG14804	Vps26	VPS26B/VPS26A	cargo receptor activity	hTau expressed in the eye	RNAi	Enhancer	Kim et al. 2023	Screen
CG12770	Vps28	VPS28	protein binding	hTau expressed in the eye	RNAi	Enhancer	Kim et al. 2023	Screen
CG5625	Vps35	VPS35	protein binding	hTau expressed in the eye	RNAi	Enhancer	Kim et al. 2023	Screen
CG8228	Vps45	VPS45	protein binding	hTau expressed in the eye	RNAi	Suppressor	Kim et al. 2023	Screen
CG3279	Vti1a	VTI1A	SNAP receptor activity	hTau expressed in the eye	RNAi	Suppressor	Kim et al. 2023	Screen
CG5643	wdb	PPP2R5E	protein phosphatase activator activity	hTauV337M expressed in the eye	EP insertions (gain-of-function)	Enhancer	Shulman & Feany 2003
CG42396	wech	TRIM71	protein-macromolecule adaptor activity	hTau expressed in the eye	RNAi	Enhancer	Kim et al. 2023	Screen
CG12891	whd	CPT1A/CPT1C/CPT1B	carnitine O-palmitoyltransferase activity	hTau expressed in the eye	RNAi	Suppressor	Kim et al. 2023	Screen
CG8789	wnd	MAP3K12/MAP3K13	protein kinase activity	hTau expressed in the eye	RNAi	Suppressor	Kim et al. 2023	Screen
CG8864	wun	PLPP1	oxidoreductase activity, acting on paired donors, with incorporation or reduction of molecular oxygen	hTauV337M expressed in the eye	EP insertions (gain-of-function)	Suppressor	Shulman & Feany 2003
CG4542	xit	ALG8	hexosyltransferase activity	hTau expressed in the eye	RNAi	Suppressor	Kim et al. 2023	Screen
CG4548	XNP	ATRX	ATP hydrolysis activity	hTau expressed in the eye	RNAi	Suppressor	Kim et al. 2023	Screen
CG11388	Xxylt	XXYLT1	xylosyl alpha-1,3-xylosyltransferase activity	hTau expressed in the eye	RNAi	Suppressor	Kim et al. 2023	Screen
CG1515	Ykt6	YKT6	SNAP receptor activity	hTau expressed in the eye	RNAi	Enhancer	Kim et al. 2023	Screen
CG15309	Ypel	YPEL1/YPEL3/YPEL4/YPEL2	molecular_function	hTau expressed in the eye	RNAi	Enhancer	Kim et al. 2023	Screen
CG15309	Ypel	YPEL1/YPEL3/YPEL4/YPEL2	molecular_function	hTau expressed in the eye	RNAi	Suppressor	Kim et al. 2023	Screen
CG15792	zip	/	protein binding	hTau expressed in the eye	RNAi	Enhancer	Kim et al. 2023	Screen
CG9430	Zip42C.2	SLC39A1	metal ion transmembrane transporter activity	hTau expressed in the eye	RNAi	Suppressor	Kim et al. 2023	Screen
CG13189	Zip48C	SLC39A11	zinc ion transmembrane transporter activity	hTau expressed in the eye	RNAi	Suppressor	Kim et al. 2023	Screen
CG31860	ZnT33D	SLC30A3/SLC30A8	zinc ion transmembrane transporter activity	hTau expressed in the eye	RNAi	Enhancer	Kim et al. 2023	Screen
CG5706	β-PheRS	FARSB	ATP binding	hTau expressed in the eye	RNAi	Enhancer	Kim et al. 2023	Screen
CG6699	β'COP	COPB2	structural molecule activity	hTau expressed in the eye	RNAi	Suppressor	Kim et al. 2023	Screen
CG8536	β4GalNAcTA	B4GALT4/B4GALT1/B4GALT2/B4GALT3/B4GALT5	beta-1,4-N-acetylgalactosaminyltransferase activity	hTau expressed in the eye	RNAi	Enhancer	Kim et al. 2023	Screen
CG3988	γSnap1	NAPG	soluble NSF attachment protein activity	hTau expressed in the eye	RNAi	Suppressor	Kim et al. 2023	Screen
CG3157	γTub23C	TUBG1	GTP binding	hTau expressed in the eye	RNAi	Suppressor	Kim et al. 2023	Screen
CG17566	γTub37C	TUBG2	GTP binding	hTau expressed in the eye	RNAi	Suppressor	Kim et al. 2023	Screen

## Sheet: S4 Human ortholog Aβ
Human orthologs of Aβ modifier
Enhancer	Suppressor	Suppressor
AAMP	ABCB10	PLSCR1
AATF	ACAT1	PM20D1
ABCC1/ABCC3	ACER3	PMF1-BGLAP
ACTL6A/ACTL6B	ACSF2	PMM1/PMM2
ACTR3/ACTR3B/ACTR3C	ACSF2	POLD2
ANAPC11	ACSL4	POLR2A
ANKZF1	ACTB	POLR2B
APIP	ACTG1	POLR2C
ARCN1	ACTL6A/ACTL6B	POLR2D
ARFRP1	ACTL8	POLR2I
ARHGAP12	ACTR2	PPAN-P2RY11
ARID4A/ARID4B	ADA	PPCDC
ARL1	ADAT2	PPID
ARPC2	ADAT3	PPP1R3B/PPP1R3C/PPP1R3D/PPP1R3G
ARRDC1	ADCK1	PPP2R5C/PPP2R5D
ATP13A1	ADSSL1	PPP6R1/PPP6R2/PPP6R3
ATP2C1/ATP2C2	AFG1L	PREB
ATP7A/ATP7B	AIFM2	PRELID1
AURKC	AKR1B1	PRKAG1/PRKAG2/PRKAG3
BAZ1A	ALDH1A1/ALDH1A2/ALDH1A3	PRKAR1A
BET1L	ALDH4A1	PRKCA/PRKCD/PRKCE/PRKCH/PRKCQ
BIN3	ALG1/ALGL1	PRPF19
BRSK1	ALG14	PRPF6
BTAF1	ALG2	PRPF8
BUB1/BUB1B	AMD1	PRPS1/PRPS1L1/PRPS2
BUD31	ANAPC5	PSMA1
CACNA1C/CACNA1D	ANKHD1-EIF4EBP3	PSMB3
CALM1	AP1M1	PSMC2
CANX	AP1S2	PSMC5
CAP1/CAP2	AP3D1	PSMD1
CCT5	AQP1/AQP2	PSMD8
CDC5L	ARCN1	PTEN
CDS1/CDS2	ARF1	PTGR1/PTGR2
CEBPZ	ARHGEF4	PTRH1
CHD1/CHD2	ARPP19/ENSA	PUS3
CHEK1	ARRDC1	RAB11A
CHMP1A/CHMP1B	ARX	RAB1A
CHMP7	ASF1A/ASF1B	RAB7A
CKS2	ASNSD1	RABGEF1
CNOT6L	ATF2/CREB5	RACK1
COG5	ATG12	RAD52
COG6	ATG2A/ATG2B	RAN
COG8	ATP5B	RANGRF
COPB1	ATP6V0A2/ATP6V0A4/TCIRG1	RBBP4
COPB2	ATP6V0C	RBBP4/RBBP7
COPE	ATP6V1A	RCCD1
COPG1/COPG2	ATP6V1B2	RDH11/RDH12/RDH13
CPD	ATPAF1	RDH14
CTSA	BACE2	REXO2
CWC22	BAZ1A	RICTOR
CYB5R4	BCKDK	RNF14
DBNL	BECN1/BECN2	RNGTT
DCUN1D1/DCUN1D2	BLM/RECQL	RPF1
DDOST	BOP1	RPL10L
DHX15	BRD2/BRD3	RPL11
DHX33	BRMS1/BRMS1L/SUDS3	RPL14
DHX8	BRTC/FBXW7	RPL15
DNAJA1	BUB3	RPL22
DNAJB11	CACFD1	RPL24
DNAJC21	CAMKK1/CAMKK2	RPL36AL
DNAJC5/DNAJC5B/DNAJC5G	CAT	RPL7A
DNAJC6	CBR3	RPL8
DNM1L	CCDC25	RPL9
DOHH	CCNA1/CCNA2/CCNJ/CCNJL/CCNO	RPS10/RPS10-NUDT3/RPS10P5
EFL1	CCNB1	RPS11
EHD1/EHD2/EHD3/EHD4/SRL	CCT4	RPS12
EIF4E/EIF4E1B	CCT8	RPS13
EIF6	CCT8	RPS15A
ENTPD4/ENTPD7	CDC14A/CDC14B/CDC14C	RPS16
EPS15	CDC23	RPS17
ERCC4	CDC37	RPS19
ERN1/ERN2	CDC42/RHOJ/RHOQ	RPS24
ERO1A/ERO1B	CDC45	RPS27/RPS27L
ETF1	CDK1/CDK2/CDK3	RPS3
EXOC4	CDK9	RPS4X/RPS4Y1/RPS4Y2
EXOC8	CENPA	RPS7
FA2H	CENPC	RPS8
FAF2	CHAF1A	RPSA
FAHD1	CHAF1B	RRP15
G3BP1	CHKA/CHKB	RRP8
GANAB	CHM/CHML	RTN4IP1
GARS1	CHMP1B	SCD
GMIP	CHPT1/SELENOI	SCFD1
GOLPH3/GOLPH3L	CIAO2B	SDHD
GOSR2	CKAP5	SEC14L2/SEC14L3
GSK3A/GSK3B	CLASP1/CLASP2	SEC23B
GTF2A1	CLIP1/CLIP2	SEC62
GTF2B	CMPK1	SEC63
GTF2E2	CNPPD1	SENP1
GTF2H1	COA4	SEPTIN1/SEPTIN2
HDAC1	COASY	SEPTIN10/SEPTIN11/SEPTIN2/SEPTIN6/SEPTIN8
HDAC10/HDAC6	COPS5	SEPTIN12/SEPTIN2/SEPTIN3
HDAC4	COQ7	SEPTIN3
HELT	COX17	SERINC1
HHAT/HHATL	CPOX	SF1
HIRA	CPSF2	SF3B1
HMGB1	CRNKL1	SH3RF3
HNRNPM/MYEF2	CSNK1A1/CSNK1D	SHPRH
HSF1	CSNK2B	SIN3A/SIN3B
HSPA1B/HSPA8	CSTF2/CSTF2T	SIRT1
HSPE1	CUL1/CUL2	SLC10A7
IAH1	CUL3	SLC11A1/SLC11A2
IP6K1/IP6K2/IP6K3	CYB5RL	SLC12A9
KDELR1/KDELR2	CYP3A4/CYP3A5/CYP3A43	SLC15A3/SLC15A4
KIF11/KIF3A	CYP51A1	SLC25A21
KLF10/PATZ1/SCRT1/SCRT2/SNAI2/SNAI3/SP3/ZNF143/ZNF281	DAPK1	SLC25A38
KPNB1	DARS	SLC25A4/SLC25A5
LAMA2	DBF4/DBF4B	SLC7A1/SLC7A2/SLC7A3/SLC7A4
LARS1	DBNL	SMARCD1/SMARCD2/SMARCD3
LCP1/PLS3	DCAF7	SMC3
LEMD2	DCAKD	SMRPC
LLGL1/STXBP5/STXBP5L	DCP2	SNRPB2
MAP2K4	DDX3X/DDX3Y	SNRPD3
MAPK7	DHFR	SNRPF
MCM7	DHRS3/HSD17B11/HSD17B13/RDH10/SDR16C5	SNU13
MED12/MED12L	DHRSX	SNW1
MEF2A/MEF2C/MEF2D	DHX16	SNX8
METTL18	DIDO1	SOD1
MLST8	DIMT1	SOD2
MOGS	DNAJA1/DNAJA2/DNAJA3/DNAJA4	SPCS2
MPPE1	DNAJB12/DNAJB14/DNAJC18	SPTLC1
MRE11	DNAJC3	SPTLC2/SPTLC3
MTX1/MTX3	DOLK	SRP19
NAA15/NAA16	DSCC1	SRPRA
NDC80	EBNA1BP2	SRPRB
NEDD4/NEDD4L	ECE1	SSRP1
NET1	EDF1	ST20-MTHFS
NOXO1/SH3PXD2B	EID3/NSMC34A	STIMATE/STIMATE-MUSTN1
NPEPPS	EIF2B5	STX4
NUBP1	EIF3G	STX5
NXF1	ELOVL3	STX5
PAPOLA/PAPOLB/PAPOLG	EPN1	SUB1
PASK	ERCC3	SUGT1
PC	ERGIC2	SUPT3H
PCBP3	ERMP1	SURF4
PCSK9	EXOC1	SYNJ1
PELP1	EXOC6/EXOC6B	SYNJ1/SYNJ2
PEMT	EXOC7	TADA2A/TADA2B
PFDN6	EXOSC6	TAF5/TAF5L
PGM1/PGM5	EXOSC7	TBL1X/TBL1XR1/TBL1Y
PI4KA/PI4KAP2	FAM102A/FAM102B	TBL3
PIGF	FAU	TCP1
PIGH	FBL/FBLL1	TEAD1/TEAD2/TEAD3/TEAD4
PIGL	FBXL7/FBXL13	TEAD2
PIGN	FBXO9	TELO2
PIGO	FBXW7	TENT4A/TENT4B
PIGS	FCF1	TERF2IP
PIGU	FIG4	TEX13A/TEX13B
PIN1	FKBP1A/FKBP1B/FKBP1C	THEM4
PJA2/RLIM	FOXB1/FOXB2/FOXC1/FOXC2/FOXI2	TIA1
PKMYT1	FTH1	TIMELESS
PKN2	FTMT	TIMM50
PKNOX2/TGIF1	FTSJ1	TMA7
PLAA	GALM	TMED2
POLE2	GAPTCH1	TMEM50A/TMEM50B
POLR3H	GCK	TMEM63A/TMEM63B/TMEM63C
POLRMT	GDP1	TPI1
POMP	GFPT1/GFPT2	TPK1
POMT2	GINS1	TRAPPC1
PPIP5K1	GINS2	TRIAP1
PPP1CA/PPP1CC	GLRX3	TRMT6
PPP2R5C/PPP2R5D	GPI	TRMU
PPP6R1/PPP6R2/PPP6R3	GPN2	TRUB1/TRUB2
PRKAG1	GPX4	TSEN2
PRPF18	GSPT2	TSR3
PRPF4	GTF2F2	TTK
PRPS1	GTF2H2/GTF2H2C	U2AF1
PSMA4	GTF3C5	UAP1/UAP1L1
PSMA5	GUCA1A/GUCA1B/GUCA1C	UBA6
PSMB10/PSMB7	GUF1	UBE2K
PSMB5/PSMB8	GYS1/GYS2	UBE2Q1/UBE2Q2
PSMC2	H2AX	UCKL1
PSMC5	HASPIN	UFD1
PSMC6	HCCS	ULK1/ULK2
PSMD11	HDDC2	ULK3
PTPA	HIGD2A	UNG
PUM1/PUM2	HIST1H2BA	UQCRC2
RAB24	HMCES	USE1
RAB6A	HMGB1/HMGB2/HMGB3	USP12/USP46
RABGEF1	HMGCL/HMGCLL1	USP13/USP5
RAD21/RAD21L1	HMOX1/HMOX2	UTP6
RAD23A/RAD23B	HNRNPC	VPS8
RAP1GDS1	HNRNPM/MYEF2	VTI1A/VTI1B
RARS2	HPGDS	WDR18
RCAN1	HSD17B7	WDR44
REPS1/REPS2	HSP90AA1/HSP90AB1	WDR61
RER1	HSPA4	WDR76
RFK	HSPA8	WIPI1/WIPI2
RHOA/RHOB/RHOC	HSPA9	WSCD1
RIC1	IDH3B/DH3G	XPC
RNF10	IGHMBP2	XPO1
RNF103-CHMP3	IMP4	XPO5
RPF2	IMPACT	XRCC3
RPL11	IWS1	XRN1
RPL21	KDSR	YME1L1
RPL26/RPL26L1	KIAA1109	ZADH2
RPL9	KLF11	ZMPSTE24
RPLP2	KMT2E/SETD5	ZNF622
RPN1	KRR1	ZNHIT1
RPS6	LARP1	ZNHIT3
RPS7	LARP1B
RPUSD2	LATS1/LATS2
RRAGC/RRAGD	LEMD2
RRS1	LEO1
RSL1D1	LIPT1
RTN4IP1	LIPT2
SACM1L	LMS6
SAP130	LSM1
SC5D	LSM14A/LSM14B
SCD/SCD5	LTN1
SEC24A/SEC24B	MAP3K4
SEL1L2	MARK4
SET/TSPY10/TSPY2/TSPY4	MAT1A
SETX	MAT1A/MAT2A
SGF29	MED6
SIGMAR1	MITF
SIL1	MOB1A
SIN3B	MOB2
SLC16A6	MOB4
SLC25A13	MPV17/MPV17L2/PXMP2
SMARCA1	MRPL33
SNAI2	MRPL49
SNX8	MRPL58
SORCS1/SORT1	MRS2
SPCS1	MSRA
SPCS2	MTOR
SPHK2	MYB
STX16	MYBBP1A
SUPT16H	MYO5A/MYO5B/MYO5C
SWT1	NAPEPLD
SYNJ1/SYNJ2	NARS1
SYS1	NCBP2
SYVN1	NCOR1/NCOR2
TAF12	NDUFA6
TAF4B	NFYB
TAF7/TAF7L	NMNAT1
TARBP1	NOCT
TBC1D22A/TBC1D22B	NOP2
TBP/TBPL2	NOP56
TCEA1	NPEPPS
TGS1	NSD1/NSD2/NSD3
TIPRL	NUDT5
TLR4	NUF2
TMEM208	NUP188
TRAPPC3/TRAPPC3L	NUS1
TRAPPC4	NUTF2
TRAPPC8	OGDHL
TRPT1	OPLAH
TUSC3	ORC2
TYMS	OSGEPL1
UBE2G2	OXSM
UGGT1/UGGT2	PAN2
UNC45A	PARL
USF1	PASK/PIM2/PIM3
USP10	PATL1/PATL2
UTP15	PCF11
VBP1	PDCD6/PEF1
VCP	PDE8A/PDE8B/PDE9A
VPS41	PELO
VPS53	PEX13
WAS/WASL	PEX19
WDR44	PEX6
XAB2	PFAS
XPO1	PFDN1
XPO5	PFN4
XRN1	PGLS
YIF1A/YIF1B	PHB2
YIPF5/YIPF7	PHF12
YWHAE	PHF5A
ZDHHC4	PIAS1/PIAS2/PIAS3/PIAS4
ZMPSTE24	PICALM
ZNF503	PIGC
	PIGP
	PIP4K2A/PIP4K2B/PIP4K2C
	PLRG1

## Sheet: S5 human ortholog Tau
Human orthologs of Tau modifier
Enhancer	Suppressor	Suppressor
AARS1	AMPH	PLB1
AASDH	AASDHPPT	PLD1/PLD2
ABCE1	AASS	PLPBP
ABHD4	ABAT	PLPP1
ACSBG1/ACSBG2	ABCB7	PML
ACY1	ABCC4	PMM1/PMM2
ADAM10	ABCD3	PNPO
ADAT3	ABCG1/ABCG4	POLE4
ADIPOR2/ADIPOR1	ACACA/ACACB	POLQ
AGBL1	ACADS	POLR1C
AGPAT3/AGPAT4	ACAT2	POLR2B
AGTPBP1/NAN1	ACER1/ACER2	POLR2C
ALDH1A1/ALDH1A2	ACIN1	POLR2E
AMD1	ACO1/IREB2	POLR2G
AMDHD2	ACOT13	POLR2H
AP2A2/AP2A1	ACSF3	POLR3F
AP3D1	ACSS2	PORCN
ARF1/ARF3	ACYP2	PPA2/PPA1
ARIH1	ADA2	PPIC/PPIB
ARL2	ADAM17	PPIL4
ASIC1/ASIC4/ASIC3/ASIC2	ADAM22/ADAM23/ADAM11	PPP1R3C
ATAD1	ADAMTS20/ADAMTS9/ADAMTS8/ADAMTS4	PPWD1
ATP1A1	ADAMTS7/ADAMTS17/ADAMTS19/ADAMTS12/ADAMTS18	PRDX6
ATP1A1/ATP1A2/ATP1A3/ATP4A/ATP12A/ATP1A4	ADARB1/ADARB2	PREP
ATP2B3/ATP2B4/ATP2B2/ATP2B1	ADAT1	PRKN
ATP5F1C	ADCY5/ADCY6	PRMT7
ATP6AP1L/ATP6AP1	ADGRG7	PROCA1
ATP6V0C	ADHFE1	PRODH
ATP6V0D2/ATP6V0D1	ADI1	PRSS41/PRSS22
ATP6V1B2/ATP6V1B1	ADSL	PSMA2
ATP6V1C1	AGAP1/AGAP6/AGAP2/AGAP9/AGAP5/AGAP11/AGAP4/AGAP3	PTGER3/PTGER1/PTGER4/TBXA2R/PTGIR/PTGDR/PTGFR/PTGER2
ATP6V1G1/ATP6V1G3/ATP6V1G2	AGXT2	PTGES/MGST1
ATXN2L	AHCYL1/AHCYL2	PTGES2
B4GALT4/B4GALT1/B4GALT2/B4GALT3/B4GALT5	ALAD	PTK2B
B4GAT1	ALAS2/ALAS1	PTPRB
BAZ2B	ALDH1B1/ALDH2	PTPRD
BCORL1/BCOR	ALDH6A1	PUS1
BPTF	ALDH7A1	PUS3
BRD2/BRD4/BRDT/BRD3	ALG13/OTUD4	PWP1
BRS3/NMBR/GRPR	ALG14	QPCTL/QPCT
BRWD1/BRWD3/PHIP	ALG3	QTRT1
BTBD2	ALG8	RAB14
CACNA1F/CACNA1D/CACNA1C/CACNA1S	ALG9	RAB2A/RAB2B
CARS1	AMDHD2	RAB3A/RAB3C/RAB3D/RAB3B
CASS4	AMT	RACK1
CASZ1	ANAPC1	RAD51C
CAT	ANAPC2	RAD51D
CD109	ANKRD50	RAD54L
CDC16	AP1G2/AP1G1	RAN
CDC20B/CDC20	APEX1	RANBP6/IPO5
CDC27	APP/APLP1/APLP2	RDH10/HSD17B13/HSD17B11
CDC42	AQP8	RDH13/RDH11/RDH12
CDIPT	ARG1/ARG2	RECQL4
CES7	ARHGAP10/OPHN1/ARHGAP42/ARHGAP26	REEP5
CHD3/CHD5/CHD4	ARHGAP35/ARHGAP5	REXO4
CHL1/NFASC/NRCAM/L1CAM	ASAH2	RGN
CHMP4B/CHMP4C/CHMP4BP1/CHMP4A	ASH2L	RGS7/RGS6
CHRNA7	ASPG	RHBDL3/RHBDL1
CHRNA7/CHRFAM7A	ATE1	RIOX1
CLASP1	ATP13A1	RNASEH2A
CMTR1	ATP13A5/ATP13A2/ATP13A3/ATP13A4	RNF113A/RNF113B
CNOT4	ATP2B3/ATP2B4/ATP2B2/ATP2B1	RNF144B/RNF144A
CNTNAP1/CNTNAP5/CNTNAP3/CNTNAP3B/CNTNAP2/CNTNAP4	ATP2C2/ATP2C1	RNF148/RNF133/RNF128/RNF130/RNF149/RNF150
COG2	ATP6AP1L/ATP6AP1	RNF157/MGRN1
COG7	ATP6AP2	RNF181
COQ3	ATP6V0C	RNF20/RNF40
CR1	ATP6V0E2	RNF31
CREBBP/EP300	ATP6V1D	ROBO3/ROBO1/ROBO2
CREG1/CREG2	ATP8A1/ATP8A2	RPEL1/RPE
CRISP2	ATPAF1	RTN4IP1
CSDE1	ATRX	SAMD8
CTSD	B3GALT1/B3GALNT1	SAMHD1
CTSE	B3GALT1/B3GALT5/B3GALT2	SARDH
CUBN	BCAP29/BCAP31	SARS2
CUL4A/CUL4B	BCR/ABR	SCAMP3/SCAMP4/SCAMP2/SCAMP5/SCAMP1
CYP2J2	BEST4/BEST2	SDC3/SDC4/SDC1/SDC2
CYTH4/CYTH2/CYTH3/CYTH1	BIRC6	SDR16C5/HSD17B13/DHRS3/HSD17B11
DBF4/DBF4B	BPHL	SEC14L1/SEC14L5
DBH	BRS3/NMBR/GRPR	SEC63
DCPS	BSG/NPTN	SENP2/SENP1
DCST1	BTBD7	SENP8
DDX10	BTBD9	SEPTIN2
DDX17	C1GALT1	SEPTIN4/SEPTIN5/SEPTIN1
DDX28	CA12	SERHL2/SERHL
DDX39B/DDX39A	CACNA1I/CACNA1H/CACNA1G	SERPINB1
DDX4	CACNA2D2/CANA2D3	SETX
DDX43/DDX53	CANT1	SH3KBP1
DDX56	CAT	SHANK1/SHANK3/SHANK2
DGCR8	CCND3/CCND1/CCND2	SHOC2
DHX9	CD2AP	SKIC8
DKC1	CDC25A	SLC17A5
DLD	CDH23	SLC17A7/SLC17A8/SLC17A6
DLL1/DLL4	CDIPT	SLC19A2/SLC19A3/SLC19A1
DNAAF11	CECR2	SLC1A2
DNAH9/DNAH17	CELF1/CELF2	SLC20A1/SLC20A2
DNAJA1/DNAJA4	CERS2/CERS6/CERS4/CERS5/CERS3	SLC22A5/SLC22A13/SLC22A16
DNAJB1/DNAJB4/DNAJB5	CHD6/CHD8/CHD7/CHD9	SLC23A2/SLC23A1
DNAJC5	CHN2/CHN1	SLC25A11
DNM1/DNM3/DNM2	CHRM2/CHRM4/CHRM5/CHRM3/CHRM1	SLC25A17
DNMBP	CHRNA7/CHRFAM7A	SLC25A2/SLC25A15
DRIM	CIC	SLC25A29
DTNA	CLP1	SLC25A32
DYNC2H1	CLPP	SLC25A39/SLC25A40
ECHS1	CNGA3/CNGA1/CNGA4/CNGA2	SLC25A42
EIF3B	CNTN6/CNTN5/CNTN1/CNTN2/CNTN4/CNTN3	SLC28A2/SLC28A1/SLC28A3
EIF3F	COG5	SLC35A2
EIF3H	COG6	SLC39A1
EIF3I	COL18A1/COL15A1	SLC39A11
EIF4A3	COPB2	SLC3A1
EIF6	COQ6	SLC45A2
EPHA1	CORIN	SLC46A1/SLC46A3
ETV6	COX11	SLC50A1
EXOC2	COX4I1	SLC5A12/SLC5A5/SLC5A8
FAHD2B/FAHD2A	COX6A1/COX6A2	SLC6A1
FAM151B	COX6A2	SLC7A10/SLC7A8/SLC7A5P2/SLC7A5
FAP/DPP6/DPP10	COX7C	SLC7A10/SLC7A8/SLC7A7/SLC7A6
FARSB	CPA2/CPO/CPA1/CPB2/CPA3/CPA5/CPA4/CPA6/CPB1	SLC7A14
FCN1/FCN3/MFAP4/FIBCD1/FCN2	CPM	SLC7A7/SLC7A5/SLC7A6
FEM1B	CPSF3	SLC9A6/SLC9A7/SLC9A9
FIG4	CPT1A/CPT1C/CPT1B	SMARCC2/SMARCC1
FKBP4	CPVL	SMC1A/SMC1B
FKBP4/FKBP52	CR1	SMOX/PAOX
FLNA	CRY2/CRY1	SMU1
FLVCR2/FLVCR1	CSE1L	SMUG1
FMO1/FMO4/FMO6P/FMO3/FMO5/FMO2	CTDSP1	SMYD4
FRYL	CTNNB1/JUP	SNF8
FXR1	CTSD	SNRPB
GAK/DNAJC6	CTSE	SNTB1/SNTB2/SNTA1
GBF1	CTSF	SNX16
GCH1	CYP2D6/CYP2J2/CYP2R1/CYP2U1	SNX3/SNX12
GGTLC3/GGT2P/GGTLC2/GGT1/GGT5/GGTLC1/GGT3P	CYP4V2	SNX32/SNX5/SNX6
GLCE	DCXR	SOCS7
GLOD4	DDX1	SOD1
GLRX2	DDX23	SPACA5B/SPACA5/SPACA3/LYZL6/LYZ/LYZL2/LYZL4/LALBA/LYZL1
GNAO1	DDX51	SPACA5B/SPACA5/SPACA3/LYZL6/LYZ/LYZL2/LYZL4/LYZL1
GNMT	DDX52	SPEG
GNRHR2/GNRHR	DGAT1	SPNS1/SPNS3/SPNS2
GPC5	DGAT2/DGAT2L6/AWAT1/MOGAT1/MOGAT2/MOGAT3/AWAT2	SPTLC2/SPTLC3
GPD2	DHRSX	SQOR
GPR155	DHX34	SRSF1/SRSF9
GSK3B	DHX36	ST6GAL1/ST6GAL2
GSTO1/GSTO2	DIAPH3/DIAPH1/DIAPH2	STAMBP/STAMBPL1
GTF2F2	DLD	STARD3/STARD3NL
GUCY1B2	DNAAF1	STYXL2/DUSP3/DUSP26/DUSP13/DUSP29
HECW1/HECW2	DNAH9/DNAH17	SULT1C2/SULT1C4
HGS	DNAJC5B/DNAJC5	SULT4A1
HIBCH	DNASE2/DNASE2B	SULT6B1/SULT1A4/SULT4A1/SULT1A2/SULT1B1/SULT1A3
HIG2A	DPF2/DPF3/DPF1	SUOX
HLCS	DPM1	SV2C/SV2B/SV2A
HMG20B/HMG20A	DRC3	SVOP
HSF1	DSCAML1	SYT11/SYT4
HSP90AB1/HSP90AA1	DSCAML1/DSCAM	SYT12
HSPA2	DTD1	SYT13
HSPA4	EARS2	SYTL1/SYTL4/SYTL5
HSPA8	ECHDC3	SYVN1
ICMT	ECI1	TACR1/TACR3/TACR2
INSR/IGF1R/INSRR	EEF2	TAF15/EWSR1/FUS
IPP	EFNA2/EFNA4/EFNB2/EFNB1/EFNB3/EFNA3/EFNA5/EFNA1	TCIRG1/ATP6V0A4/ATP6V0A1
IRS1/IRS2/IRS4	EHMT1	TDO2
ISOC1/ISOC2	EIF2D	TDP1
ISYNA1	ELOVL1/ELOVL7	TGM5/TGM4/TGM1/F13A1
ITGA7/ITGA3/ITGA6	ENOX2/ENOX1	TIMM13
JMJD6	ERCC1	TLR4/TLR5
KATNA1/KATNAL1	ERCC5	TMLHE
KCNH8/KCNH4/KCNH3	EXO1	TMPRSS2/ST14/TMPRSS13
KCNK15/KCNK3/KCNK9	EXOSC4	TNKS/TNKS2
KCNQ2/KCNQ3/KCNQ5/KCNQ4	EXOSC5	TOP3A
KDELR2/KDELR1/KDELR3	FA2H	TOP3B
KIF1A/KIF1C/KIF1B	FANCM	TRAK2/TRAK1
KIF3B/KIF3C	FARS2	TRAPPC10
KLF3	FASN	TREH
KPNA3/KPNA4	FBF1	TRERF1/ZNF541/MIDEAS
L2HGDH	FBLN2/FBLN1	TREX1/TREX2
LAP3	FBXL15	TRHR
LARS1	FBXL6	TRIM24/TRIM33
LHFPL2	FBXO33	TRIM3/TRIM2
LIN7B/LIN7C/LIN7A	FCN1/FCN3/MFAP4/FCN2	TRIM67/TRIM9
MADD	FDPS	TRMT1
MAK	FECH	TRMT2A
MARS1	FERMT2	TRMU
MEN1	FH	TRPV4/TRPV2/TRPV3/TRPV6/TRPV1/TRPV5
METTL14	FIGNL1/FIGNL2/FIGN	TSEN2
METTL3	FKBP2	TUBG1
MFN1/MFN2	FLAD1	TUBG2
MOGS	FNTB	TUSC3/MAGT1
MORF4L1/MORF4L2	FPGS	TWNK
MTNR1A/GPR50/MTNR1B	FRG1	TXNL4A
MYD88	FTSJ1	TYMS
MYL12A/MYL12B/MYL9	FTSJ3	UAP1L1/UAP1
MYO6	FXR2/FXR1/FMR1	UBE2G2
NAB1/NAB2	GABBR2	UBE2O
NALCN	GADL1/CSAD	UBE4B
NANP	GALNT10/GALNTL6	UBR2/UBR1
NAV1/NAV3/NAV2	GALT	UGDH
NDUFA5	GAPDH	UGP2
NEFH	GARS1	UGT2A3/UGT2B4/UGT1A3/UGT2B10
NR1D1/NR1D2	GART	UGT2B11/UGT2B4/UGT2A1
NRAS/HRAS/KRAS	GBA3/LCT/KL/KLB/LCTL	UGT8
NSF	GBE1	UPB1
PACSIN3/PACSIN2/PACSIN1	GEN1	UQCR10
PAFAH1B1	GGCX	UQCRH/UQCRHL
PAFAH1B2/PAFAH1B3	GGTLC3/GGT2P/GGTLC2/GGT1/GGT5/GGTLC1/GGT3P	USP1
PAH	GLDC	USP47
PARN	GLRA1/GLRA2/GLRA3/GLRB	USP54/USP53
PARN/PNLDC1	GLRX3	USP6NL
PCNX	GLS2/GLS	USP7
PDE9A	GNAO1	USP9Y/USP9X
PDIA3	GNAT2/GNAT1/GNAI3/GNAI2/GNAI1	UTP25
PEX6	GNG13	VCL
PGM2/PGM2L1	GNPAT	VLDLR/LRP8/LDLR
PHF5A	GNPNAT1	VNN2/VNN3P/BTD
PHGDH	GPAT4/GPAT3	VPS11
PIGO	GPR108/GPR107	VPS45
PIN4	GRIK4/GRIK5/GRIK1/GRIK2/GRIK3	VTI1A
PIWIL1/PIWIL3	GRM3/GRM2	WWP1/WWP2/ITCH
PLD4/PLD5/PLD3	GXYLT2/GXYLT1	XPR1
PNPLA3/PNPLA5/PNPLA1/PNPLA2	HAGH/HAGHL	XRCC3
POLA2	HCCS	XXYLT1
POLE	HDAC11	XYLT1/XYLT2
POLR2C	HDC	YARS1
POLR3A	HERC4/HERC3/HERC5/HERC6	YEATS4
PPP2CA	HEXD	YPEL1/YPEL3/YPEL4/YPEL2
PPP2R1A/PPP2R1B	HGSNAT	ZBED1
PPP2R5E	HHAT/HHATL	ZDHHC18/ZDHHC9/ZDHHC14
PRG4	HIRA	ZDHHC7/ZDHHC3
PRIM2	HLCS	ZFYVE9/ZFYVE16
PRSS53/PRSS36	HOMER3/HOMER1/HOMER2	ZMPSTE24
PSMA1	HS3ST6/HS3ST2/HS3ST3A1/HS3ST3B1/HS3ST4	ZNF355P
PSMA3	HSD17B8	ZNF646
PSMA4	HSPD1	ZNF726/ZNF93/ZNF254
PSMA5	HTR2B
PSMB1	HTR4
PSMB2	IDH3A
PSMB7/PSMB10	IDUA
PSMD7	INO80
PTGES3L-AARSD1/AARSD1	INPP5K/INPP5J
PXMP2	IPO4
PXN/TGFB1I1	IPO7
RAB35	ITGA2B/ITGA8/ITGAV/ITGA5
RAB39A/RAB39B	ITGA4
RACK1	ITGA7/ITGA3/ITGA6
RARS1	ITGA9/ITGA10
RASD2/RASD1	JMJD7
REV3L	KAT2B/KAT2A
RHOC/RHOB/RHOA	KAT6A/KAT6B
RNPS1	KCNA4/KCNA6/KCNA1/KCNA3/KCNA2/KCNA5/KCNA10/KCNA7
RORB/RORA/RORC	KCNK2/KCNK10/KCNK5/KCNK4/KCNK16/KCNK17
RPG4	KCTD9
RPL10/RPL10L	KDM2B/KDM2A
RPUSD2	KIFBP
SBNO1/SBNO2	KIFC1
SCD	KMO
SCD5	KRTCAP2
SEC61B	LAP3
SEC61G	LCMT1
SEPSECS	LDHAL6B/LDHA/LDHC/LDHB/LDHAL6A
SF3B3	LIPN/LIPK/LIPM
SH3GLB1/SH3GLB2	LIPT2
SH3RF1/SH3RF3	LMAN2/LMAN2L
SHKBP1/KCTD3	LMO7
SHROOM2/SHROOM3	LPCAT3
SIRT4	LPIN3/LPIN2/LPIN1
SIRT6	LRP2
SLC22A5/SLC22A13/SLC22A16	LRP4
SLC24A6	LRP5/LRP6
SLC25A4/SLC25A5/SLC25A31/SLC25A6	LTA4H
SLC30A3/SLC30A8	LYZ
SLC35B2	MAN2B1
SLC37A1/SLC37A2	MAP1B/MAP1A/MAP1S
SLC46A1/SLC46A3	MAP3K12/MAP3K13
SLC5A12/SLC5A5/SLC5A8	MARK3
SLC7A9	MARS2
SLCO5A1	MAST1/MAST3/MAST4
SLU7	MBD5/MBD6
SNAP23/SNAP25	MCM8
SNTB1/SNTB2/SNTA1	MEP1B/MEP1A
SORD	METAP1D
SPAST	METTL22
SPEF1	MFSD10
SPFH2	MFSD14B/MFSD14A
SPTLC1	MFSD8
STUB1	MICAL3/MICAL2
SUCLG1	MKRN3/MKRN2/MKRN1
SUMO4/SUMO3/SUMO2	MLH1
SURF1	MMGT1
SVEP1/C4BPA	MMP16/MMP14/MMP23B/MMP11/MMP24/MMP15/MMP17/MMP25
SYNCRIP/HNRNPR	MOCOS
TAF12	MOCS3
TAF3	MOXD1
TAF5	MPDZ/PATJ
TAF6	MRPL37
TAF8	MRPL58
TAGLN3	MSRA
TAOK1	MTA3/MTA1/MTA2
TBCC	MTARC2/MTARC1
TCERG1	MTHFD2L/MTHFD2
TDRD3	MTHFR
TDRKH	MTNR1A/GPR50/MTNR1B
TESK2	MYO7A
TFDP1/TFDP2	MYO7B
TGM5/TGM4/TGM1/F13A1	NAA50
THH	NANS
TMC3/TMC2/TMC1	NAPG
TNPO2/TNPO1	NAT9
TNRC6C/TNRC6A/TNRC6B	NCAM2/NCAM1
TOMM20	NDUFA10
TOMM40L/TOMM40	NDUFA12
TOP2A	NDUFA6
TPRT	NDUFAB1
TRAPPC10	NDUFB3
TREH	NDUFS2
TRIM45	NDUFS4
TRIM71	NFATC2IP
TRIP12	NFS1
TRMT61A	NGLY1
TRNT1	NHERF2/NHERF1
TTBK2	NLGN3/NLGN4Y/NLGN1/NLGN4X/NLGN2
TTLL6/TTLL13	NMUR2/NMUR1
TTPAL	NOX5
TULP4	NPC1L1/NPC1
TXNDC2/TXNDC8/TXN	NPRL3
UBA1	NPSR1
UBA52	NRDC
UBASH3B/UBASH3A	NUDT3/NUDT4/NUDT10/NUDT4B/NUDT11
UBE2B/UBE2A	NUP133
UBE2D2/UBE2D4/UBE2D3/UBE2D1	NUP62
UBE2QL1	NXF2/NXF2B/NXF1/NXF3/NXF5
UBE2W	NXT2/NXT1
UBQLN2/UBQLN1/UBQLN4	OPN4
UBR4	OSTC
UFSP2	PARG
UNC13D	PCBD1/PCBD2
UPP2/UPP1	PCBP3
UQCRC2	PCGF3
USF2/USF1	PCYT1A
USP34	PCYT1A/PCYT1B
VARS1	PDE4D/PDE4B/PDE4C/PDE4A
VCP	PDIA3
VEPH1	PDPR
VPS11	PDSS1
VPS26B/VPS26A	PEPD
VPS28	PEX7
VPS33A	PFAS
VPS35	PGAP1
WARS2	PGAP3
WDR26	PGLS
WNT2	PHF7
XBP1	PHLPP1/PHLPP2
XPNPEP3	PHOSPHO1/PHOSPHO2
XPR1	PIGA
YKT6	PIGC
YPEL1/YPEL3/YPEL4/YPEL2	PIGN
ZC3H12A/ZC3H12C	PIGU

## Sheet: S6 Yeast Aβ FunSpec
Promoting genes (deletion/reduction suppresses AD phenotypes and/or overexpression enhances AD phenotypes )
GO Molecular Function
Category	p-value	In Category from Cluster	k (number of genes from the input cluster in given category)	f (number of genes total in given category)
centromeric DNA binding [GO:0019237]	0.000175213	CBF2 CSE4 MIF2 CTF13 CEP3	5	7
1-phosphatidylinositol binding [GO:0005545]	0.00162536	CDC10 PIB2 CDC12 CDC11 CDC3	5	10
DNA bending activity [GO:0008301]	0.00327011	HMO1 CBF2 CTF13 CEP3 RAP1 NHP6A	6	16
structural constituent of cytoskeleton [GO:0005200]	0.00394618	STU1 CDC10 SPC25 ACT1 DUO1 SPC105 CDC12 CDC11 STU2 CDC3 NUF2	11	45
transcription regulator activity [GO:0030528]	0.00598981	DEP1 MSI1 TAF5 UME6 YHP1 RPB9 CAC2 RTG1 RLF2 SPN1	10	41
histone deacetylase activity [GO:0004407]	0.00853654	DEP1 RXT2 UME6 SDS3 RCO1 UME1	6	19
GO Biological Process
Category	p-value	In Category from Cluster	k	f
cell cycle [GO:0007049]	1.16626e-06	CLN3 ALK2 STU1 PKC1 CDC28 CDC10 PAT1 CDC53 CLB3 PSF1 DBF4 CDC37 YHP1 SPC25 CDC4 MOB2 CDC14 DUO1 SLD3 DBF2 OKP1 CDC12 CDC23 SSP1 CTF8 MET30 MOB1 POG1 VHS2 SMC3 CDC11 NNF1 MIF2 TOR2 SAP190 CDC45 CDC42 NDL1 CDC3 CLN1 DOM34 TOF1 PCL1 TRF5 SIN3 NUF2 SLG1 BUB3 WHI2 SGT1 DIA2 SLK19 APC5 LDB19 MYO2 TBF1 NSL1 YPL257W SGV1	59	316
histone deacetylation [GO:0016575]	3.87126e-06	DEP1 RXT2 SIF2 SNT1 UME6 SDS3 HOS4 SET3 RCO1 SIN3 HST1 UME1	12	27
cell division [GO:0051301]	0.00010969	CLN3 STU1 CDC28 CDC10 PAT1 CDC53 CLB3 DBF4 CDC37 SPC25 CDC4 MOB2 DUO1 OKP1 CDC12 CDC23 SSP1 MOB1 POG1 SMC3 CDC11 NNF1 MIF2 CDC42 NDL1 CDC3 CLN1 DOM34 PCL1 TRF5 SIN3 NUF2 SLK19 APC5 MYO2 NSL1	36	190
negative regulation of chromatin silencing at telomere [GO:0031939]	0.00029249	DEP1 RXT2 SIF2 SDS3 SIN3 UME1	6	11
DNA replication-dependent nucleosome assembly [GO:0006335]	0.000458363	MSI1 ASF1 CAC2 RLF2	4	5
establishment of cell polarity [GO:0030010]	0.000470984	CDC24 CDC10 PEA2 ACT1 ROM1 CDC12 CDC11 CDC42 CDC3 BUD6 ZDS1 SLG1	12	41
chromatin modification [GO:0016568]	0.000763998	SWC3 DEP1 RXT2 SIF2 TAF5 RSC6 UME6 SPT3 ADA2 HAT2 ITC1 SDS3 ASF1 SET3 VPS71 ARP9 RCO1 RKR1 SIN3 HST1 LGE1 UME1 ARP7	23	114
chromatin silencing [GO:0006342]	0.000772997	MSI1 SDS3 CAC2 ZDS1 RAP1 ESC8 HST1	7	17
protein metabolic process [GO:0019538]	0.000999089	MXR1 HSP104 CAT5	3	3
negative regulation of meiosis [GO:0045835]	0.00126595	SIF2 SNT1 HOS4 SET3	4	6
bipolar cellular bud site selection [GO:0007121]	0.00151876	CDC10 ATC1 SEC3 PEA2 SEC15 PEF1 CDC12 EXO70 BUD6	9	29
protein targeting to ER [GO:0045047]	0.00223029	SRP101 SEC53 SRP102 SPC2 SEC65 YDJ1	6	15
conjugation with cellular fusion [GO:0000747]	0.00235791	RXT2 CDC10 SPT3 SCW4 SSF1 CDC12 CDC11	7	20
DNA replication [GO:0006260]	0.00258685	RFA1 ORC2 DCC1 RIM1 PSF1 DBF4 POL5 SLD3 ORC6 CTF8 PSF2 POL31 CDC45 POB3 SGS1 TOF1	16	75
chromosome segregation [GO:0007059]	0.00287199	PAT1 DBF4 SPC25 DUO1 CBF2 OKP1 YHR122W NNF1 MIF2 RED1 NUF2 NFI1 SLK19 CSM4 NSL1	15	69
peroxisome degradation [GO:0030242]	0.00323615	PKC1 ATG14 ATG18 MID2 ATG2 SLG1 VPS30	7	21
cytokinesis [GO:0000910]	0.00332405	SKT5 CDC10 SEC3 ACT1 SEC15 CDC12 EXO70 CDC11 CDC3 BUD6	10	38
regulation of DNA-dependent DNA replication initiation [GO:0030174]	0.00430781	DEP1 MET30 SET2 RCO1 SIN3	5	12
maturation of SSU-rRNA from tricistronic rRNA transcript (SSU-rRNA, 5.8S rRNA, LSU-rRNA) [GO:0000462]	0.00551256	RPS8A RPS11B RPS6B RPS16B RPS11A RPS13 UTP6 SNU13 RPS24A SLX9 RPS27A UTP13 RPS16A	13	60
mitosis [GO:0007067]	0.00557878	ALK2 STU1 CDC28 CLB3 DBF4 SPC25 CDC4 MOB2 DUO1 OKP1 CDC23 POG1 SMC3 NNF1 MIF2 NDL1 DOM34 TRF5 NUF2 SLK19 APC5 HRR25 NSL1	23	132
transcription from RNA polymerase II promoter [GO:0006366]	0.00577339	MED8 TAF5 SRB6 SPT3 RPB9 MED6 RPB3 SSL2 RPB4 BAS1 SSL1 MED11 LEO1 RPB2 MED4	15	74
SCF-dependent proteasomal ubiquitin-dependent protein catabolic process [GO:0031146]	0.00636984	CDC53 CDC4 MET30 HRT3 SKP2 DIA2	6	18
protein exit from endoplasmic reticulum [GO:0032527]	0.0085563	PMT2 PEX19 SEC14	3	5
positive regulation of histone acetylation [GO:0035066]	0.0085563	ADA2 ASF1 SET2	3	5
regulation of transcription, DNA-dependent [GO:0006355]	0.00936111	TFC3 SWC3 DEP1 HAP3 TEC1 RXT2 SIF2 TFC1 MED8 TAF5 SRB6 SNT1 RSC6 HCM1 SLX5 BDF2 IWR1 HMO1 UME6 PCF11 SPT3 ADA2 YHP1 MIG1 SNF4 ITC1 FZF1 TFG2 MAL13 SNF6 MED6 CST6 MET30 SDS3 POG1 SSL2 ASF1 SET2 BYE1 SET3 BAS1 SSL1 YAP1 POB3 ARP9 SUB1 RCO1 MED11 GAT2 CEP3 ESC1 RAP1 CAF120 SIN3 ESC8 RTG1 HST1 LEO1 MED4 MBF1 LGE1 TBF1 UME1 ARP7 NHP6A SPN1 CUR1	67	507
mRNA cleavage [GO:0006379]	0.00939212	POP7 PCF11 SNM1 RNA15 PTI1 CFT2 POP3	7	25
GO Cellular Component
Category	p-value	In Category from Cluster	k	f
nucleus [GO:0005634]	1.10682e-08	TFC3 SPO7 SWC3 DEP1 CLN3 CDC24 RFA1 YBL010C HAP3 STU1 PKC1 HHT1 PRP6 UBP14 ORC2 ALG14 TEC1 RXT2 SIF2 YSA1 TFC1 CDC28 POP7 RPS6B MED8 MSI1 TAF5 SRB6 GBP2 KRR1 SNT1 RSC6 YIH1 HCM1 PAT1 SLX5 NOP1 RAD59 BDF2 QRI1 NSE4 RRP42 IWR1 CDC53 CLB3 YDL156W LYS20 NUS1 NOP6 RRI1 RAD57 PSF1 RRP8 HMO1 ATC1 CAB5 UME6 MSS4 HTA1 PCF11 RAD34 IPK1 MSN5 FCF1 SVF1 LSM6 SPT3 ADA2 UTP6 YHP1 STP1 SNM1 SNU13 HAT2 SPC25 MXR1…	261	1965
chromosome, centromeric region [GO:0000775]	4.09131e-06	STU1 SPC25 DUO1 SPC105 CBF2 OKP1 CDC23 MOB1 NNF1 CSE4 MIF2 CAC2 CTF13 CEP3 NUF2 SLK19 HRR25 NSL1 RLF2	19	61
cytosolic small ribosomal subunit [GO:0022627]	5.35657e-06	RPS8A RPS11B RPS6B PAT1 RPS16B RPS11A RPS13 RPS17B RPS24A RPS4B RPS4A RPS27A RPS22B ASC1 RPS16A RPS10B RPS7B RPS19B RPS30B	19	62
chromosome [GO:0005694]	8.55683e-06	STU1 HHT1 GBP2 STN1 RRP8 HTA1 SPC25 DUO1 SPC105 SKI8 TEL2 CBF2 OKP1 CDC23 MOB1 SMC3 SET2 NNF1 CSE4 MIF2 POB3 CTF13 REC114 CEP3 RAP1 NUF2 SLK19 TBF1 NSL1 NHP6A	30	130
Rpd3L-Expanded complex [GO:0070210]	3.50959e-05	DEP1 RXT2 SIF2 SNT1 UME6 SDS3 SET3 SIN3 UME1	9	19
condensed nuclear chromosome kinetochore [GO:0000778]	4.56202e-05	MPS1 SPC25 MAM1 DUO1 SPC105 CBF2 OKP1 STU2 CTF13 CEP3 NUF2 BUB3 SLK19	13	38
Set3 complex [GO:0034967]	0.000175213	SIF2 SNT1 HOS4 SET3 HST1	5	7
spindle pole body [GO:0005816]	0.000186335	STU1 CDC28 MPS1 CDC14 DUO1 SPC105 DBF2 CBF2 MOB1 STU2 BUD6 NBP1 NUF2 SLK19 NIP100 PRM3 HRR25 KAR9	18	72
CAF-1 complex [GO:0033186]	0.000999089	MSI1 CAC2 RLF2	3	3
condensed chromosome kinetochore [GO:0000777]	0.00142734	STU1 SPC25 DUO1 SPC105 OKP1 CDC23 NNF1 CSE4 NUF2 SLK19 NSL1	11	40
Rpd3L complex [GO:0033698]	0.00146055	DEP1 RXT2 UME6 SDS3 SIN3 UME1	6	14
cellular bud neck septin ring [GO:0000144]	0.00162536	SKT5 CDC10 CDC12 CDC11 CDC3	5	10
kinetochore [GO:0000776]	0.00216064	STU1 SPC25 DUO1 SPC105 OKP1 CDC23 NNF1 CSE4 STU2 NUF2 SLK19 NSL1	12	48
90S preribosome [GO:0030686]	0.00223694	RPS8A RPS11B KRR1 NOP1 NOP6 RPS11A RPS13 UTP6 SLX9 RPS4B RPS4A NOP56 UTP13 RPS16A IMP4 DIM1	16	74
septin complex [GO:0031105]	0.00272026	CDC10 CDC12 CDC11 CDC3	4	7
CBF3 complex [GO:0031518]	0.00369754	CBF2 CTF13 CEP3	3	4
ubiquitin ligase complex [GO:0000151]	0.00501181	SLX5 SLX8 PRP19 SGT1	4	8
SCF ubiquitin ligase complex [GO:0019005]	0.00853654	CDC53 CDC4 MET30 HRT3 SKP2 DIA2	6	19
box C/D snoRNP complex [GO:0031428]	0.0085563	NOP1 SNU13 NOP56	3	5
Rpd3S complex [GO:0032221]	0.0085563	RCO1 SIN3 UME1	3	5
replication fork protection complex [GO:0031298]	0.00939212	HHT1 PSF1 HTA1 PSF2 CDC45 POB3 TOF1	7	25
MIPS Functional Classification
Category	p-value	In Category from Cluster	k	f
mitotic cell cycle and cell cycle control [10.03.01]	1.37447e-05	CDC24 PKC1 YBR238C CDC10 RSC6 DBF4 STN1 NUM1 CDC37 UME6 SPC25 MOB2 ACT1 CDC14 RPN12 KEM1 DBF2 PHB2 CDC12 MET30 MOB1 CDC11 HCS1 CDC45 CDC42 CDC3 MID2 CTF13 CLN1 ZDS1 DOM34 YDJ1 RAP1 PCL1 PUS4 SGT1 NFI1 SLK19 CBC2 YAR1 KAR9 SGV1	42	215
chromosome segregation/division [10.03.04.05]	4.08243e-05	PAT1 SPC25 MAM1 DUO1 CBF2 OKP1 NNF1 CSE4 MIF2 CTF13 CEP3 SGS1 NUF2 SLK19 CSM4 HRR25 NSL1	17	59
lipid binding [16.09]	0.000103377	CDC10 ATG20 IVY1 ATG18 PIB2 CDC12 CDC11 CDC3	8	17
DNA conformation modification (e.g. chromatin) [10.01.09.05]	0.000422161	SWC3 HHT1 ORC2 SIF2 MSI1 TAF5 YBR238C SNT1 RSC6 HTA1 SPT3 ADA2 HAT2 ITC1 SNF6 ORC6 SDS3 HOS4 SET3 VPS71 POB3 CAC2 ARP9 ESC1 ZDS1 RAP1 SIN3 ESC8 HST1 APC5 TBF1 RLF2 ARP7 NHP6A	34	188
meiosis [10.03.02]	0.000510136	SPO7 ALK2 ECM33 SIF2 CDC28 SDS24 SNT1 RMD1 MPS1 IWR1 RAD57 YHP1 MAM1 SSP1 HOS4 SMC3 HCS1 SET3 RED1 MSC1 SGS1 DOM34 ATG2 SLK19 LGE1 UME1 CSM4 HRR25	28	146
DNA binding [16.03.01]	0.000859827	RFA1 HHT1 NGR1 GBP2 RIM1 SLX5 PSF1 HMO1 UME6 HTA1 POL5 SLX8 RPB9 TEL2 CBF2 RPB3 PSF2 RPB4 CSE4 MIF2 BAS1 CDC45 UNG1 CTF13 CEP3 RAP1 TRF5 RPB2 TBF1	29	158
centromere/kinetochore complex maturation [10.03.04.01]	0.000911103	MSI1 SPC25 CAC2 CTF13 SGT1 RLF2	6	13
cytoskeleton/structural proteins [42.04]	0.0016105	CDC24 SKT5 CDC10 CCT4 ATC1 ACT1 CKB1 DUO1 SEC15 CDC12 CDC23 PFD1 CDC11 TOR2 CDC42 CDC3 SSO2 ZDS1 NFI1 MRS6 SVL3 NIP100	22	113
transcriptional control [11.02.03.04]	0.00217526	DEP1 HHT1 ORC2 TEC1 SIF2 MED8 TAF5 SRB6 RSC6 HCM1 BDF2 UME6 HTA1 SPT3 ADA2 YHP1 STP1 HAT2 ACT1 MIG1 SNF4 ITC1 FZF1 TFG2 DBF2 MAL13 SNF6 MED6 ORC6 CST6 MET30 SDS3 MOB1 HOS4 SSL2 ASF1 SET2 BYE1 BAS1 SSL1 CPR6 SST2 YAP1 ARP9 SUB1 MED11 GAT2 SPT21 RAP1 CAF120 PHO80 SIN3 RTG1 HST1 MED4 MBF1 TBF1 UME1 ARP7 NHP6A RDS3	61	426
autoproteolytic processing [14.07.11.01]	0.00293884	ATG14 CCZ1 ATG12 ATG20 ATG18 ATG1 ATG2 VPS30	8	26
protein binding [16.01]	0.00326028	TCM62 MED8 ABP1 RAD59 CDC53 CCT4 ENT1 RAD57 STN1 NUM1 CDC37 SLY1 PCF11 SRP101 MSN5 SEC3 NTF2 TSC11 PEA2 CDC4 SEC15 CUL3 UFD1 OKP1 SAM35 CDC23 MET30 SDS3 DJP1 EXO70 ASF1 PBS2 PFD1 MOG1 SRP102 TOR2 HSP104 STU2 HRT3 PEX13 CPR6 BUD6 SST2 SPC2 SNZ1 HSC82 ZDS1 SKP2 ATP11 SLG1 SGT1 PFY1 APC5 OAZ1 SEC62 NIP100	56	391
degradation of polyamines [01.01.05.01.02]	0.00369754	ALD3 ALD2 OAZ1	3	4
G2/M transition of mitotic cell cycle [10.03.01.01.09]	0.0066628	CDC28 DCC1 CDC53 CLB3 CDC4 CKB1 CTF8 SMC3 TRF5 CKB2 ULP1	11	48
TRANSCRIPTION [11]	0.00947771	NGR1 SLX8 SAK1 YHR122W SLS1 ESC1 IDH1 SGV1	8	31
MIPS Phenotypes
Category	p-value	In Category from Cluster	k	f
Heat-sensitivity (ts) [12.05]	0.000491138	SPO7 CDC24 PRP6 CDC28 SRB6 CDC10 PAT1 NOP1 DBF4 STN1 HTA1 ADA2 SEC3 DEG1 CDC4 ACT1 SEC53 RPN12 RNA15 RPB9 CEG1 DBF2 CBF2 CDC12 CDC23 NUP159 RPB4 POL31 HIT1 CDC11 SRP102 MMM1 HSP104 PRP19 NOP56 CDC42 YHC1 CDC3 BUD6 SEC65 CTF13 GCD10 SPE2 PFY1 SEC63 MYO2 SVL3 GPI2 YME1 SNT309	50	313
other budding mutants [52.10.99]	0.00114761	CDC24 SKT5 SEC3 DUO1 TEL2 CDC42 BUD6 SPE2 MYO2	9	28
other cell cycle defects [22.99]	0.00124262	CLN3 PGI1 PAT1 MPS1 DBF4 NUM1 CDC37 HTA1 ACT1 CDC14 KEM1 DBF2 CBF2 CDC12 ORC6 MOB1 SMC3 POL31 CDC11 MIF2 CDC45 CDC3 CTF13 REC114 CEP3 DOM34 SIN3 NUF2 BUB3 WHI2 APC5 SEC63 NIP100 CBC2 KAR9	35	207
other cell wall mutants [52.15.99]	0.00505654	SKT5 PKC1 ECM33 TFC1 MSS4 CDC12 CDC11 ECM4 CDC42 CDC3 BUD6 SPE2 SLG1 PFY1 MYO2	15	73
Mating efficiency [32.05]	0.00947771	DEP1 CDC24 SKT5 SPT3 CDC42 SNZ1 FIG4 SIN3	8	31
MIPS Subcellular Localization
Category	p-value	In Category from Cluster	k	f
nucleus [750]	8.27382e-08	TFC3 SPO7 SWC3 CLN3 CDC24 RFA1 HAP3 SKT5 AST1 HHT1 PRP6 UBP14 ORC2 TEC1 RXT2 SIF2 YSA1 TFC1 CDC28 POP7 MED8 AIM4 MSI1 TAF5 SDS24 SRB6 GBP2 DCC1 KRR1 SNT1 RSC6 YIH1 HCM1 PAT1 YCR101C NOP1 RAD59 BDF2 QRI1 NSE4 RRP42 IWR1 CDC53 CLB3 YDL156W LYS20 NOP6 RAD57 RPS11A HEM13 TPI1 DBF4 STN1 RRP8 CDC37 HMO1 ATC1 CAB5 UME6 HTA1 PCF11 PMP3 RAD34 IPK1 MSN5 FCF1 SVF1 LSM6 SPT3 ADA2 YHP1 STP1 SNM1 SNU13 POL5 NT…	258	1976
chromosome structure [750.09]	0.000101007	HHT1 GBP2 RSC6 PSF1 STN1 HMO1 HTA1 ITC1 TEL2 RED1 CAC2 TBF1 RLF2 NHP6A	14	46
cytoplasm [725]	0.00105451	TFC3 DEP1 PSK1 CLN3 CDC24 RFA1 YBL010C HAP3 SKT5 PRS4 AST1 RPS8A PKC1 RPS11B PRP6 UBP14 ORC2 TRM7 ALG14 TEC1 YSA1 CCZ1 RIB7 CDC28 RPS6B AIM4 MSI1 PGI1 NGR1 MET8 SDS24 YBR238C SRB6 TSC10 REI1 DCC1 KRR1 SNT1 YIH1 HCM1 SOL2 PAT1 ABP1 OCA4 YCR102C RMD1 SLX5 RAD59 PEX19 BDF2 RPS16B YDL094C QRI1 RRP42 IWR1 CDC53 ARF2 CCT4 CLB3 YDL156W NRP1 YDL177C NOP6 RRI1 RAD57 RPS11A HEM13 TPI1 DBF4 RPS13 CDC37 ATC1…	326	2879
spindle pole body [730.05]	0.00265794	STU1 SPC25 DUO1 SPC105 CBF2 OKP1 MOB1 NNF1 CSE4 MIF2 STU2 NBP1 NUF2 SLK19 NIP100 NSL1 KAR9	17	82
MIPS Protein Complexes
Category	p-value	In Category from Cluster	k	f
cytoplasmic ribosomal small subunit [500.40.20]	5.89511e-06	RPS8A RPS11B RPS6B RPS16B RPS11A RPS13 RPS17B RPS24A RPS4B RPS4A RPS27A RPS22B ASC1 RPS16A RPS10B RPS7B RPS19B RPS30B	18	57
Complex Number 4, probably cell cycle [550.1.4]	0.000458363	CDC10 CDC12 CDC11 CDC3	4	5
Complex Number 208, probably transcription/DNA maintanance/chromatin structure [550.1.208]	0.000594109	DEP1 RXT2 UME6 CKB1 SDS3 RCO1 SIN3 CKB2 MED4 UME1	10	31
Complex Number 58, probably intermediate and energy metabolism [550.1.58]	0.000999089	ATG18 ATG2 ADH1	3	3
Chromatin assembly complex (CAC) [90.10]	0.000999089	MSI1 CAC2 RLF2	3	3
Complex Number 214 [550.2.214]	0.00126595	PAT1 PEX19 LSM1 DCP2	4	6
Complex Number 35 [550.2.35]	0.00223029	CDC10 SEC53 GUS1 CDC12 CDC11 CDC3	6	15
Septin filaments [140.10.20]	0.00272026	CDC10 CDC12 CDC11 CDC3	4	7
Complex Number 33 [550.2.33]	0.00272026	CDC10 CDC12 CDC11 CDC3	4	7
Complex Number 508 [550.2.508]	0.00272026	CDC53 HRT3 GUF1 IDH1	4	7
CBF3 protein complex [270.10.10]	0.00369754	CBF2 CTF13 CEP3	3	4
Complex Number 42 [550.2.42]	0.00501181	CDC10 CDC12 CDC11 CDC3	4	8
Complex Number 215 [550.2.215]	0.00501181	PAT1 PEX19 LSM1 DCP2	4	8
Complex Number 109, probably protein synthesis turnover [550.1.109]	0.00620477	KRR1 NOP1 UTP6 SLX9 SAM1 IMP4 ADH1 HRR25 DIM1	9	35
Complex Number 47, Casein Kinase II (4) [550.3.47]	0.00831302	CKB1 CAB3 POB3 CKB2	4	9
Complex Number 210, probably transcription/DNA maintanance/chromatin structure [550.1.210]	0.00853654	IWR1 RPB9 TFG2 RPB3 RPB4 RPB2	6	19
SCF-CDC4 complex [445.10]	0.0085563	CDC53 CDC4 SGT1	3	5
Complex Number 198 [550.2.198]	0.0085563	MSI1 SET3 RLF2	3	5
Complex Number 513 [550.2.513]	0.0085563	HTA1 EXO70 IRC20	3	5
Preventing genes (deletion/reduction enhances AD phenotypes and/or overexpression suppresses AD phenotypes )
GO Molecular Function
Category	p-value	In Category from Cluster	k	f
ubiquitin binding [GO:0043130]	5.20826e-06	SLA1 UBC4 CKS1 SWA2 RAD23 RSP5 CUE3 SEC27 DOA1 DCN1 VPS9	11	37
protein domain specific binding [GO:0019904]	0.000158619	BMH2 BMH1 RPT6 RPT4	4	6
protein binding, bridging [GO:0030674]	0.00017498	SLA1 OST4 SAC6 ARG82 RAD23 CIC1 PAN1 GRR1 UBX2 END3	10	44
phosphatidylinositol-4-phosphate phosphatase activity [GO:0043812]	0.000199863	SAC1 INP52 INP53	3	3
actin binding [GO:0003779]	0.000326693	SLA1 ABP1 SAC6 RVS167 PAN1 ARP3 END3 SRV2 ARC35	9	39
cytoskeletal protein binding [GO:0008092]	0.000352992	SLA1 RVS167 SRV2 LAS17	4	7
chromatin binding [GO:0003682]	0.000454856	HIR1 MCM7 MCD1 TAF12 SPT15 CHD1 SPT16 ARP4 RSC9 TAF4 HDA1	11	58
calcium ion binding [GO:0005509]	0.00071772	CNE1 CMD1 SAC6 PMR1 PAN1 IRS4 END3	7	27
phosphatidylinositol-3,5-bisphosphate 5-phosphatase activity [GO:0043813]	0.000764567	SAC1 INP52 INP53	3	4
mannose-ethanolamine phosphotransferase activity [GO:0051377]	0.000764567	GPI11 MCD4 GPI13	3	4
phosphatidylinositol-3-phosphatase activity [GO:0004438]	0.000764567	SAC1 INP52 INP53	3	4
dolichyl-diphosphooligosaccharide-protein glycotransferase activity [GO:0004579]	0.00115627	OST4 WBP1 OST1 OST3	4	9
Rab guanyl-nucleotide exchange factor activity [GO:0017112]	0.00115627	VPS41 TRS23 TRS65 BET3	4	9
general RNA polymerase II transcription factor activity [GO:0016251]	0.00223984	TAF12 TFB1 SPT15 TFA2 TAF4 TAF7 TOA1 SUA7	8	41
phosphoserine binding [GO:0050815]	0.00342674	BMH2 BMH1	2	2
unfolded protein binding [GO:0051082]	0.00409877	CNE1 PAC10 IRE1 CCT5 SSA2 XDJ1 YKE2 ROT1 SCJ1 APJ1 JJJ1 HSP10	12	86
threonine-type endopeptidase activity [GO:0004298]	0.00726678	PRE9 PUP2 PUP1 PRE2	4	14
phosphoric ester hydrolase activity [GO:0042578]	0.00896646	SAC1 INP52 INP53	3	8
heat shock protein binding [GO:0031072]	0.00942713	SWA2 XDJ1 SCJ1 APJ1 JJJ1	5	23
calcium channel activity [GO:0005262]	0.0098805	CCH1 MID1	2	3
transcription initiation factor activity [GO:0016986]	0.0098805	TAF12 TAF4	2	3
GO Biological Process
Category	p-value	In Category from Cluster	k	f
protein transport [GO:0015031]	3.8488e-09	ERD2 EXO84 YSY6 ARL1 YPT10 CDC48 VPS41 ENT5 SEC26 BFR2 VPS74 ERD1 RET2 COG7 SEC27 GTR2 YIP1 CRM1 SEC28 SEC24 SYS1 VPS53 YJL049W SFT1 VPS24 LST4 VPS51 DID2 SNF7 BOS1 SRN2 YPT6 SEC22 CHS5 KAP95 COG8 MVP1 SAM37 SCJ1 COG6 COG5 INP52 VPS75 YIF1 SEC21 TLG2 SIL1 INP53 ARL3 SEC8 VPS4 SEC23	52	379
vesicle-mediated transport [GO:0016192]	5.44355e-06	ERD2 ARL1 VPS41 TRS85 SEC26 TRS23 BFR2 RVS167 GET2 RET2 SEC27 YIP1 SEC28 SEC24 LST4 BET3 BOS1 SEC22 YIF1 SEC21 TLG2 GYP1 SEC23	23	140
transcription initiation from RNA polymerase II promoter [GO:0006367]	9.51711e-06	RTG3 SPT15 DST1 TFA2 TAF7 RTG1 TOA1 CUP9 SUA7	9	26
ER to Golgi vesicle-mediated transport [GO:0006888]	1.20118e-05	ERD2 RER1 TRS85 SEC26 TRS23 RET2 SEC27 YIP1 SEC28 SEC24 BET3 BOS1 SEC22 YIF1 SEC21 SEC23	16	80
GPI anchor biosynthetic process [GO:0006506]	2.60576e-05	GPI11 GPI17 GUP1 GPI1 MCD4 GPI13 GAB1 GPI12 GPI15	9	29
late endosome to vacuole transport via multivesicular body sorting pathway [GO:0032511]	2.66438e-05	ENT5 RSP5 SEC27 SEC28 DID2 VPS4	6	12
positive regulation of RNA polymerase II transcriptional preinitiation complex assembly [GO:0045899]	0.00013291	RPT6 SPT16 ESS1 RPT1 RPT4	5	10
retrograde vesicle-mediated transport, Golgi to ER [GO:0006890]	0.000142428	RER1 VPS74 GET2 RET2 SEC27 SEC28 SEC22 SEC21	8	28
ribophagy [GO:0034517]	0.000199863	RSP5 UBP3 BRE5	3	3
endocytosis [GO:0006897]	0.000252114	SLA1 SAC6 RVS167 PIL1 YAP1802 PAN1 VPS1 SIW14 END3 INP52 JJJ1 TLG2 INP53 LAS17	14	82
transport [GO:0006810]	0.000285926	FLC2 ERD2 EXO84 YSY6 ARL1 YPT10 CDC48 VPS41 TRS85 YCF1 ENT5 SEC26 TRS23 BFR2 VPS74 ERD1 FCY21 GET2 RET2 COG7 OLE1 GUP1 SEC27 PMR1 GTR2 TRS65 YIP1 CCH1 CRM1 SEC28 SEC24 SYS1 VPS53 SFT1 VPS24 LST4 MCH2 VPS51 DID2 BET3 SNF7 BOS1 SRN2 YPT6 SEC22 CHS5 KAP95 COG8 ERO1 MVP1 SAM37 SCJ1 SCS7 LST8 COG6 COG5 INP52 VPS75 YIF1 SEC21 MID1 BRE5 TLG2 SIL1 INP53 ARL3 MEX67 AGC1 SEC8 VPS4 SEC23	71	815
intra-Golgi vesicle-mediated transport [GO:0006891]	0.00032595	COG7 TRS65 SFT1 BET3 COG8 COG6 COG5	7	24
ER-associated protein catabolic process [GO:0030433]	0.000373704	CNE1 CDC48 VMS1 RAD23 UBX2 UBC7 SCJ1 CUE1 HRD1 RPT4	10	48
proteasomal ubiquitin-dependent protein catabolic process [GO:0043161]	0.000391902	RAD23 RSP5 RPT6 PRE9 PUP2 UBX2 PUP1 PRE2	8	32
protein folding [GO:0006457]	0.000416838	FLC2 CNE1 PAC10 ESS1 CCT5 SSA2 XDJ1 YKE2 ERO1 ROT1 SCJ1 APJ1 JJJ1 MPD2 HSP10	15	96
intracellular protein transport [GO:0006886]	0.00067521	VPS41 SEC26 RET2 SEC27 CRM1 SEC24 LST4 RIC1 YPT6 KAP95 SEC21 TLG2 ARL3 SEC23	14	90
protein localization to kinetochore [GO:0034501]	0.00115627	GLC7 BUB1 CRM1 TID3	4	9
fungal-type cell wall organization [GO:0031505]	0.00120691	SLA1 KTR3 SED1 ZRG8 BEM2 SLT2 IRE1 IRS4 CCW12 UBC7 ROT1 GAS1 LST8 KRE1 HRD1 ECM3 RLM1	17	128
ubiquitin-dependent protein catabolic process via the multivesicular body sorting pathway [GO:0043162]	0.0012399	UBC4 RSP5 VPS24 SNF7 SRN2	5	15
intralumenal vesicle formation [GO:0070676]	0.00182825	VPS24 SNF7 VPS4	3	5
DNA damage checkpoint [GO:0000077]	0.0023178	PIN4 CHK1 BMH2 GLC7 BMH1	5	17
fungal-type cell wall biogenesis [GO:0009272]	0.00275651	FLC2 ROT2 CWH41 BIG1	4	11
maturation of LSU-rRNA from tricistronic rRNA transcript (SSU-rRNA, 5.8S rRNA, LSU-rRNA) [GO:0000463]	0.00305704	RPL35A PRP43 RPF2 RIA1 TIF6	5	18
substituted mannan metabolic process [GO:0006080]	0.00342674	MNN10 HOC1	2	2
proteasome core complex assembly [GO:0080129]	0.00342674	PRE9 PRE2	2	2
regulation of ER to Golgi vesicle-mediated transport [GO:0060628]	0.00342674	UBP3 BRE5	2	2
transcription, DNA-dependent [GO:0006351]	0.0034455	CCR4 HIR1 RTG3 EDS1 TEC1 CKS1 ISW1 SGF29 SRB8 NHP10 MBP1 TAF12 ARG82 SUM1 TFB1 SPT15 CHD1 IES1 HAC1 RPO41 DST1 ITC1 SPT16 IRE1 STB5 SKN7 DAL81 ARP4 CBF1 RPC25 TFA2 PPR1 RIC1 RSC9 TAF4 UTP15 TAF7 HDA1 CRZ1 RTG1 WHI5 SWT1 TOA1 MOT1 RLM1 CUP9 SUA7	47	540
Golgi to plasma membrane protein transport [GO:0043001]	0.00349789	ARL1 SYS1 ARL3	3	6
protein retention in ER lumen [GO:0006621]	0.00349789	ERD2 RER1 ERD1	3	6
mitochondria-nucleus signaling pathway [GO:0031930]	0.00349789	RTG3 LST8 RTG1	3	6
protein glycosylation [GO:0006486]	0.0036223	MNN2 KTR3 ERD1 YND1 OST1 OST3 KRE5	7	35
protein catabolic process [GO:0030163]	0.00395235	RPT6 CIC1 RPT1 YSP3 RPT4	5	19
vesicle fusion [GO:0006906]	0.00487791	CDC48 SFT1 BOS1 SEC22 TLG2 SEC8	6	28
regulation of transcription, DNA-dependent [GO:0006355]	0.00488635	CCR4 HIR1 RTG3 EDS1 TEC1 ISW1 SGF29 SRB8 NHP10 MBP1 TAF12 ARG82 SUM1 TFB1 SPT15 CHD1 IES1 HAC1 DST1 ITC1 SPT16 IRE1 STB5 SKN7 DAL81 ARP4 CBF1 TFA2 PPR1 RIC1 CHS5 RSC9 TAF4 TAF7 HDA1 CRZ1 RTG1 WHI5 SWT1 TOA1 MOT1 RLM1 CUP9 SUA7	44	507
CVT pathway [GO:0032258]	0.00501343	TRS85 COG7 IRS4 COG8 COG6 COG5 TLG2	7	37
endoplasmic reticulum unfolded protein response [GO:0030968]	0.00543854	VPS74 HAC1 SLT2 IRE1	4	13
bipolar cellular bud site selection [GO:0007121]	0.00585316	SLA1 SAC6 PAN1 END3 LAS17 SEC8	6	29
calcium ion transport [GO:0006816]	0.00585656	PMR1 CCH1 MID1	3	7
regulation of cell size [GO:0008361]	0.0069633	SLT2 SKN7 SWE1 VPS51 JJJ1 WHI5	6	30
small GTPase mediated signal transduction [GO:0007264]	0.00702247	ARL1 YPT10 SAC7 BEM2 RHO3 YPT6 ARL3 SRO7	8	49
proteasomal ubiquitin-independent protein catabolic process [GO:0010499]	0.00726678	PRE9 PUP2 PUP1 PRE2	4	14
actin cortical patch assembly [GO:0000147]	0.00726678	SLA1 ABP1 PAN1 END3	4	14
maturation of 5.8S rRNA from tricistronic rRNA transcript (SSU-rRNA, 5.8S rRNA, LSU-rRNA) [GO:0000466]	0.00726678	PRP43 RPF2 RIA1 TIF6	4	14
regulation of transcription from RNA polymerase II promoter [GO:0006357]	0.00772552	CCR4 HIR1 MCM7 SRB8 HAC1 DST1 DAL81 ARP4 RSC9 SPT21 MOT1 NAB3	12	93
protein targeting to vacuole [GO:0006623]	0.00895212	ARL1 VPS1 VPS51 DID2 SRN2 VPS9 MVP1	7	41
calcium-mediated signaling [GO:0019722]	0.00896646	RCN1 CRZ1 LCB4	3	8
phosphatidylinositol dephosphorylation [GO:0046856]	0.00896646	SAC1 INP52 INP53	3	8
vesicle fusion with Golgi apparatus [GO:0048280]	0.00896646	YIP1 BOS1 SEC22	3	8
negative regulation of ubiquitin-protein ligase activity involved in mitotic cell cycle [GO:0051436]	0.0098805	BMH2 BMH1	2	3
lipid tube assembly [GO:0060988]	0.0098805	RVS167 VPS1	2	3
mitochondria-associated protein catabolic process [GO:0072671]	0.0098805	CDC48 VMS1	2	3
mannosyl-inositol phosphorylceramide metabolic process [GO:0006675]	0.0098805	TLG2 SUR1	2	3
glycosphingolipid biosynthetic process [GO:0006688]	0.0098805	CSG2 SUR1	2	3
GO Cellular Component
Category	p-value	In Category from Cluster	k	f
endoplasmic reticulum membrane [GO:0005789]	9.91429e-14	FLC2 CNE1 ERD2 CDS1 CSG2 YSY6 CDC48 OST4 VMS1 SWF1 MNN10 GPI11 SWA2 ERD1 GPI17 WBP1 SPF1 GET2 CWH41 OLE1 VMA21 YIP1 IRE1 BIG1 SEC24 OST1 SPC1 STE24 MCD4 SAC1 GPI13 ERG3 BOS1 SEC22 GAB1 UBX2 SPC2 ERO1 UBC7 PKR1 ROT1 ERG2 CUE1 SCS7 GPI12 LIP1 YIF1 HRD1 OST3 ECM3 PUP1 SEY1 LCB4 PRE2 SEC23	55	318
endoplasmic reticulum [GO:0005783]	2.38587e-13	FLC2 CNE1 ERD2 CDS1 CSG2 YSY6 ROT2 CDC48 OST4 TRS85 SWF1 CDC1 FMN1 MNN10 TRS23 GPI11 SWA2 ERD1 GPI17 WBP1 GET2 CWH41 OLE1 GUP1 VMA21 YIP1 IRE1 BIG1 SEC24 OST1 SPC1 STE24 MCD4 SAC1 BET3 GPI13 ERG3 BOS1 SEC22 GAB1 UBX2 SPC2 ERO1 UBC7 PKR1 ROT1 ERG2 SCJ1 CUE1 SCS7 GPI12 LIP1 YIF1 MID1 HRD1 SIL1 MPD2 OST3 ECM3 SEY1 LCB4 KRE5 VPS4 SEC23	64	416
Golgi apparatus [GO:0005794]	1.29741e-12	MNN2 ARL1 RER1 TRS85 SEC26 MNN10 TRS23 VPS74 YND1 GET2 RSP5 RET2 COG7 SEC27 PMR1 TRS65 YIP1 SEC28 SEC24 SYS1 VPS53 MTC1 HOC1 SFT1 MCD4 VPS51 BET3 RIC1 BOS1 YPT6 SEC22 CHS5 COG8 COG6 COG5 YIF1 SEC21 TLG2 GYP1 LCB4 ARL3 SEC23	42	213
Golgi membrane [GO:0000139]	4.71598e-08	RER1 SEC26 GET2 RET2 COG7 SEC27 PMR1 YIP1 SEC28 SEC24 SYS1 SFT1 MCD4 RIC1 BOS1 SEC22 COG8 LST8 COG6 COG5 YIF1 SEC21 LCB4 SEC23	24	117
actin cortical patch [GO:0030479]	3.3854e-06	SLA1 ABP1 SWF1 SAC6 RVS167 YAP1802 PAN1 ARP3 END3 INP52 SRV2 ARC35 INP53 LAS17	14	57
mating projection tip [GO:0043332]	8.63657e-06	SLA1 EXO84 CMD1 BEM1 ABP1 CDC48 SAC6 RVS167 ZRG8 TDA2 BEM2 PAN1 CCW12 CHS5 END3 INP52 SRV2 LAS17 SEC8	19	105
proteasome complex [GO:0000502]	8.74124e-06	UBC4 UMP1 RPN6 RAD23 RPT6 PRE9 PUP2 CIC1 RPT1 PUP1 RPT4 PRE2	12	46
endosome membrane [GO:0010008]	1.81381e-05	SLA1 ENT5 RSP5 PAN1 VPS53 VPS24 VPS51 DID2 SNF7 LST8 END3 TLG2 VPS4	13	57
cytoplasmic vesicle [GO:0031410]	3.21851e-05	EXO84 SEC26 RET2 SEC27 VMA21 SEC28 SEC24 MTC1 YIF1 SEC21 SEC23	11	44
COPI vesicle coat [GO:0030126]	3.25903e-05	SEC26 RET2 SEC27 SEC28 SEC21	5	8
integral to endoplasmic reticulum membrane [GO:0030176]	5.83599e-05	CNE1 ERD2 CSG2 OLE1 BIG1 STE24 SAC1 UBX2 PKR1 CUE1	10	39
COPI coated vesicle membrane [GO:0030663]	0.00013291	SEC26 RET2 SEC27 SEC28 SEC21	5	10
ER to Golgi transport vesicle membrane [GO:0012507]	0.000378667	VMA21 SEC24 BOS1 SEC22 SEC23	5	12
endosome [GO:0005768]	0.000500088	SLA1 VPS41 ENT5 SEC28 PAN1 VPS53 VPS24 VPS51 DID2 SNF7 SRN2 END3 SEC21 TLG2 LCB4 VPS4	16	108
Golgi transport complex [GO:0017119]	0.000673394	COG7 COG8 COG6 COG5	4	8
cytoplasm [GO:0005737]	0.000956543	CCR4 FLC2 SLA1 PIN4 RTG3 MUM2 GRS1 OPY1 CKS1 SUP45 UMP1 BEM1 MCM7 YPT10 ABP1 PUS9 NAT1 TRM3 RPL35A VMS1 BMH2 ENT5 NBP2 SEC26 SWA2 MSN5 YDR341C VPS74 RPP2B RVS167 SAC7 SLF1 RAD23 CIN8 ZRG8 TDA2 AST2 RSP5 GLC7 UBP3 BEM2 SAP155 RET2 RPT6 PYC1 NBP35 CUE3 SEC27 PAC10 RPL11B PIL1 DAM1 PRE9 GTR2 TRS65 FYV8 CRM1 YAP1802 PUP2 CWC22 SLT2 YHR097C SEC28 SEC24 HPM1 RRD1 PAN1 SQT1 VPS53 MTC1 ESS1 MDE1 CCT5 ARP…	147	2026
oligosaccharyltransferase complex [GO:0008250]	0.00115627	OST4 WBP1 OST1 OST3	4	9
condensed nuclear chromosome kinetochore [GO:0000778]	0.00133739	MCM21 CIN8 GLC7 DAM1 BUB1 TID3 ASK1 IPL1	8	38
condensed nuclear chromosome, centromeric region [GO:0000780]	0.00171769	BUB1 TID3 CBF1 ASK1 RTS1	5	16
central plaque of spindle pole body [GO:0005823]	0.00182825	CMD1 SPC110 SPC42	3	5
membrane [GO:0016020]	0.00186337	FLC2 CNE1 SLA1 ERD2 MNN2 CDS1 CSG2 YSY6 KTR3 YPT10 RER1 GEX1 OST4 SED1 SWF1 YCF1 ENT5 CDC1 FMN1 SEC26 MNN10 PMP3 GPI11 SWA2 ERD1 GPI17 WBP1 SPF1 YND1 FCY21 GET2 RET2 COG7 CWH41 OLE1 GUP1 SEC27 PMR1 HUR1 KEX1 VMA21 GTR2 YGR168C YIP1 GPI1 CCH1 YAP1802 IRE1 BIG1 SEC28 SEC24 RHO3 PAN1 OST1 SYS1 VPS53 SPC1 OPI3 HOC1 GRR1 STE24 SFT1 VPS24 MCD4 SAC1 MCH2 VPS51 DID2 PUF3 GPI13 SNF7 RIC1 ERG3 YLR065C BOS1…	123	1671
cytoskeleton [GO:0005856]	0.00275348	SLA1 BEM1 ABP1 RVS167 SAC7 CIN8 DAM1 PAN1 ARP3 ASK1 VPS1 VIP1 END3 INP52 SRV2 ARC35 IPL1	17	138
TRAPP complex [GO:0030008]	0.00275651	TRS85 TRS23 TRS65 BET3	4	11
proteasome storage granule [GO:0034515]	0.00329202	RPN6 RPT6 PRE9 PUP2 PUP1 PRE2	6	26
vesicular fraction [GO:0042598]	0.00342674	INP52 INP53	2	2
Doa10p ubiquitin ligase complex [GO:0000837]	0.00349789	CDC48 UBX2 CUE1	3	6
nucleus [GO:0005634]	0.00418705	CCR4 SLA1 HIR1 RTG3 EDS1 TEC1 CKS1 UMP1 NTC20 MCM7 ISW1 CHK1 SGF29 BUD31 SRB8 NHP10 MCD1 PUS9 MBP1 CDC48 MAK21 BMH2 TAF12 NBP2 ARG82 SNU56 BFR2 SUM1 TFB1 MCM21 MSN5 SPC110 VPS74 SYF1 RAD23 PRP22 IES5 SLX8 RSP5 GLC7 SPT15 CHD1 BMH1 IES1 HAC1 DST1 RPT6 NBP35 PRP43 ITC1 SPT16 PRP18 DAM1 PRE9 GTR2 BUB1 CRM1 PUP2 CWC22 SLT2 CIC1 IRE1 YHR097C STB5 SKN7 HPM1 TID3 RRD1 PAN1 DAL81 ARP4 SWE1 ESS1 CBF1 LIA1…	139	1965
U2-type catalytic step 1 spliceosome [GO:0071006]	0.00543854	NTC20 SYF1 CWC22 CEF1	4	13
kinetochore microtubule [GO:0005828]	0.00585656	CIN8 DAM1 IPL1	3	7
kinetochore [GO:0000776]	0.00618328	MCM21 DAM1 BUB1 CRM1 TID3 CBF1 ASK1 IPL1	8	48
endoplasmic reticulum lumen [GO:0005788]	0.00726678	ROT2 SCJ1 SIL1 KRE5	4	14
transcription factor TFIID complex [GO:0005669]	0.00945837	TAF12 SPT15 TAF4 TAF7	4	15
proteasome core complex [GO:0005839]	0.00945837	PRE9 PUP2 PUP1 PRE2	4	15
Nrd1 complex [GO:0035649]	0.0098805	SEN1 NAB3	2	3
MIPS Functional Classification
Category	p-value	In Category from Cluster	k	f
protein binding [16.01]	5.36343e-07	SLA1 PIN4 UBC4 EXO84 UMP1 BEM1 ABP1 APC11 OST4 BMH2 SAC6 ENT5 MCM21 MSN5 RVS167 RSP5 BMH1 RET2 PRP18 PAC10 BUB1 YAP1802 CIC1 SEC24 PAN1 CCT5 ARP3 LIA1 GRR1 IRS4 VPS51 YKE2 SPC2 UBC7 SAM37 SCJ1 MRE11 CUE1 LST8 APJ1 END3 SRV2 HRD1 HSP10 SHE4 LAS17 MEX67 SEC8	48	391
vesicular transport (Golgi network, etc.) [20.09.07]	5.51346e-07	ERD2 ARL1 YPT10 SWA2 PMR1 YIP1 VPS53 LST4 SAC1 SSA2 YPT6 CHS5 VPS9 LST8 GYP1 ARL3 SRO7	17	72
ER to Golgi transport [20.09.07.03]	1.89943e-06	RER1 TRS85 SEC26 TRS23 BFR2 RET2 SEC27 TRS65 SEC28 SEC24 BET3 BOS1 SEC22 YIF1 SEC21 SEC23	16	70
proteasomal degradation (ubiquitin/proteasomal pathway) [14.13.01.01]	1.43008e-05	CNE1 UBC4 UMP1 APC11 RPN6 CDC48 RSP5 RPT6 PRE9 PUP2 GRR1 RPT1 DOA1 UBX2 UBC7 CUE1 HRD1 PUP1 RPT4 PRE2 SEC23	21	128
budding, cell polarity and filament formation [43.01.03.05]	2.59375e-05	SLA1 TEC1 EXO84 CMD1 BEM1 BUD31 ABP1 BMH2 SAC6 CDC1 MNN10 RVS167 GLC7 BEM2 BMH1 SAP155 RIM8 YIP1 SLT2 RHO3 PAN1 SWE1 HOC1 GRR1 ELM1 HSL1 CHS5 MUB1 END3 SRV2 DFG16 LPX1 LAS17 SUR1 BEM4 SRO7 SEC8	37	312
actin cytoskeleton [42.04.03]	0.000124259	SLA1 ABP1 SAC6 CDC1 MNN10 BEM2 RHO3 PAN1 ARP3 STT4 VIP1 SIW14 END3 SHE4 LAS17 BEM4	16	96
protein targeting, sorting and translocation [14.04]	0.000199897	ERD2 YSY6 ARL1 RER1 MSN5 VPS74 ERD1 AST2 CRM1 SEC28 VPS24 LST4 VPS1 VPS51 DID2 SSA2 SNF7 SRN2 STT4 KAP95 UBX2 VPS9 MVP1 SAM37 SCJ1 CUE1 VPS75 TLG2 SIL1 RTG1 HSP10 VPS4	32	281
endoplasmic reticulum [42.07]	0.000231991	CNE1 RER1 SWA2 GPI17 GAB1	5	11
protein processing (proteolytic) [14.07.11]	0.000241943	RIM8 RPT6 KEX1 PRE9 PUP2 SPC1 STE24 RPT1 SPC2 PUP1 RPT4 PRE2	12	63
transcription initiation [11.02.03.01.01]	0.000258737	RTG3 TAF12 TFB1 SPT15 TFA2 TAF7 RTG1 TOA1 CUP9 SUA7	10	46
cell wall [42.01]	0.000268331	SLA1 MNN2 KTR3 ROT2 SED1 MNN10 ERD1 RAD23 GET2 BEM2 CWH41 GPI1 SLT2 BIG1 HOC1 IRS4 CCW12 ROT1 MRE11 GAS1 INP52 KRE1 DFG16 ECM3 INP53 RLM1	26	213
intra Golgi transport [20.09.07.05]	0.000491274	COG7 SFT1 VPS1 SEC22 COG8 COG6 COG5 VPS4	8	33
cellular signalling [30.01]	0.000491274	BMH2 BMH1 HAC1 GPI1 IRE1 SKN7 IRS4 TIP41	8	33
phospholipid metabolism [01.06.02.01]	0.000506115	CDS1 ARG82 GPI11 GPI1 OPI3 MCD4 SAC1 GPI13 STT4 GPI12 GPI15 SUR1	12	68
endocytosis [20.09.18.09.01]	0.00053031	SLA1 SAC6 RVS167 YAP1802 PAN1 SIW14 END3 INP52 JJJ1 INP53 LAS17	11	59
transcriptional control [11.02.03.04]	0.000975702	CCR4 HIR1 RTG3 EDS1 TEC1 ISW1 SRB8 MBP1 TAF12 ARG82 TFB1 SPT15 UBP3 CHD1 HAC1 ITC1 SPT16 STB5 SKN7 DAL81 ARP4 ESS1 CBF1 RCN1 TFA2 PPR1 RIC1 TDA9 RSC9 RIM11 SPT21 TAF7 HDA1 CRZ1 RTG1 TOA1 RPT4 MOT1 CUP9 NAB3 SUA7	41	426
cell growth / morphogenesis [40.01]	0.00148491	SLA1 MNN2 EXO84 ABP1 BMH2 CDC1 BFR2 RVS167 GLC7 BMH1 YIP1 SKN7 RHO3 SWE1 HOC1 GRR1 ELM1 SRV2 ARC35 LPX1 LAS17 KRE5	22	189
mitotic cell cycle and cell cycle control [10.03.01]	0.00164558	CKS1 BEM1 MCM7 MBP1 CDC48 CDC1 SPC110 SYF1 BEM2 RPT6 SPT16 PAC10 SLT2 BIG1 SKN7 SPC42 RPT1 STT4 ROT1 CEF1 MRE11 VPS75 CDC33 PRE2	24	215
peptidoglycan anabolism [01.05.03.02.04]	0.0023178	OST4 WBP1 CWH41 OST1 OST3	5	17
cytoskeleton/structural proteins [42.04]	0.00231844	EXO84 CMD1 BEM1 RVS167 PAC10 DAM1 YIP1 SWE1 CCT5 ASK1 SAC1 YKE2 SRV2 LPX1 SRO7	15	113
modification with fatty acids (e.g. myristylation, palmitylation, farnesylation) [14.07.01]	0.00254614	GPI11 GPI1 MCD4 GPI13 GAB1 GPI12 GPI15	7	33
protein folding and stabilization [14.01]	0.00281402	PAC10 ESS1 CCT5 SSA2 XDJ1 YKE2 ERO1 SCJ1 APJ1 JJJ1 SIL1 MPD2 HSP10	13	93
N-directed glycosylation, deglycosylation [14.07.02.02]	0.00306804	KTR3 OST4 MNN10 WBP1 OST1 HOC1 SCJ1 OST3	8	43
vacuolar/lysosomal transport [20.09.13]	0.00347633	UBC4 ARL1 YCF1 VPS74 YIP1 VPS24 LST4 VPS1 VPS51 DID2 SNF7 SRN2 VPS9 MVP1 VPS75 TLG2 GYP1 VPS4	18	153
phosphate metabolism [01.04]	0.00358548	ISW1 CHK1 CDC48 ARG82 FMN1 YND1 GLC7 CHD1 SAP155 RPT6 NBP35 FMP48 BUB1 SLT2 IRE1 SWE1 ELM1 HSL1 RPT1 SAC1 STT4 RIM11 SIW14 INP52 MCK1 TPT1 RTS1 ECM3 INP53 LCB4 PTP2 RPT4 MOT1 PPQ1 IPL1 THI22 VPS4	37	401
polyphosphoinositol mediated signal transduction [30.01.09.11]	0.00502061	ARG82 SAC1 STT4 INP52 INP53	5	20
cell cycle checkpoints (checkpoints of morphogenesis, DNA-damage,-replication, mitotic phase and spindle) [10.03.01.03]	0.00524562	CHK1 BMH2 SUM1 RAD23 GLC7 BMH1 BUB1 SWE1 ELM1 HSL1	10	67
assembly of protein complexes [14.10]	0.00609496	SLA1 UBC4 EXO84 ABP1 APC11 VPS41 NBP2 SAC7 RSP5 VMA21 YAP1802 PAN1 SQT1 GRR1 UBC7 SAM37 END3 HRD1 OST3 LAS17 PRP4	21	199
ATP binding [16.19.03]	0.00799379	MCM7 ISW1 APC11 CDC48 PRP22 RSP5 CHD1 RPT6 NBP35 PRP43 GRR1 RPT1 SSA2 SEN1 UBC7 HRD1 ECM3 RPT4 MOT1 VPS4	20	191
development of asco- basidio- or zygospore [43.01.03.09]	0.00816503	MUM2 UBC4 BMH2 TRS85 ARG82 CDC1 RSP5 BMH1 GPI1 PUP2 MCD4 SNF7 CHS5 RIM11 MCK1 CDC33 PTP2 PRE2	18	166
MIPS Phenotypes
Category	p-value	In Category from Cluster	k	f
Secretory mutants [52.45]	5.74211e-09	CNE1 VPS41 SAC6 ERD1 RSP5 RET2 SEC27 PMR1 YIP1 BET3 YPT6 SEC22 ERO1 SCJ1 SEC21 LAS17 VPS4 SEC23	18	61
Actin cytoskeleton mutants [52.30.10]	2.31815e-06	SLA1 BEM1 SAC6 MNN10 RVS167 BEM2 PAN1 ARP3 SIW14 END3 SRV2 SHE4 LAS17	13	48
Divalent cations and heavy metals sensitivity [62.35.02]	6.39288e-06	CCR4 CSG2 UBC4 SRB8 CDC1 SLF1 PMR1 VMA21 SLT2 RRD1 UBC7 CRZ1 SUR1 CUP9 VPS4	15	68
Heat-sensitivity (ts) [12.05]	1.16596e-05	CCR4 SLA1 UBC4 BEM1 MCD1 NAT1 OST4 ARG82 CDC1 MNN10 RSP5 BEM2 OLE1 PRP43 SEC27 GPI1 SLT2 RHO3 DOA1 VPS1 SNF7 BOS1 YPT6 STT4 SEN1 VPS9 ERO1 END3 SRV2 SEC21 RTS1 LAS17 PTP2 RPT4 BEM4 IPL1 PRE2 PRP4	38	313
Vanadate resistance [72.05]	5.54424e-05	MNN2 OST4 MNN10 RRD1	4	5
other cell morphology mutants [52.99]	0.000388605	SAC6 MNN10 GLC7 SLT2 BIG1 ARP3 BOS1 GAS1 SRV2 KRE5 SUR1	11	57
Osmotic sensitivity (Osm) [52.15.05]	0.000705738	MNN10 GLC7 PAC10 PUP2 GRR1 YKE2 SIW14 RTS1 PRE2	9	43
other budding mutants [52.10.99]	0.000909484	CMD1 CDC1 MNN10 DAM1 PAN1 LAS17 BEM4	7	28
other mating and sporulation defects [32.99]	0.0009979	NAT1 ARG82 RVS167 PAC10 RIM11 CRZ1 END3 MID1 SHE4 MOT1	10	54
other tubulin cytoskeleton mutants [52.30.05.99]	0.0012399	CDC1 PAC10 BUB1 GRR1 YKE2	5	15
Caffeine sensitivity [92.65.10]	0.00304807	CCR4 RAD23 BEM2 HAC1 SLT2 SIW14 RLM1	7	34
Osmotic remediability [52.15.10]	0.00342674	SLT2 STT4	2	2
Rapamycin sensitivity [112.30.10]	0.00342674	BMH2 BMH1	2	2
other cell cycle defects [22.99]	0.00464388	CCR4 MUM2 BEM1 APC11 CDC48 CDC1 SPC110 BEM2 SPT16 BIG1 PAN1 GRR1 SPC42 VPS1 ERG3 MRE11 RTS1 LAS17 RPT4 BEM4 IPL1 PRE2	22	207
other cell wall mutants [52.15.99]	0.00962521	BEM2 CWH41 TRS65 SLT2 CHS5 MRE11 GAS1 END3 KRE1 DFG16	10	73
Inositol secretion (Opi) [82.15.20]	0.0098805	CDS1 OPI3	2	3
MIPS Subcellular Localization
Category	p-value	In Category from Cluster	k	f
golgi [740]	1e-14	ERD2 MNN2 RER1 TRS85 SEC26 MNN10 TRS23 YND1 RET2 COG7 SEC27 PMR1 KEX1 TRS65 YIP1 SEC28 SEC24 VPS53 MTC1 HOC1 SFT1 SAC1 VPS1 BET3 RIC1 YPT6 SEC22 CHS5 COG8 MVP1 SCS7 COG6 COG5 SEC21 TLG2	35	125
ER [735]	3.07532e-14	FLC2 CNE1 ERD2 CDS1 CSG2 UBC4 YSY6 UMP1 ROT2 RER1 RPN6 RPL35A OST4 SED1 MNN10 CTA1 GPI11 ERD1 GPI17 WBP1 SPF1 GET2 RET2 CWH41 RPT6 OLE1 GUP1 PMR1 KEX1 VMA21 PRE9 GPI1 PUP2 IRE1 BIG1 SEC28 SEC24 OST1 SYS1 MTC1 SPC1 OPI3 STE24 VPS24 RPT1 MCD4 SAC1 GPI13 ERG3 BOS1 CCW12 GAB1 UBX2 SPC2 ERO1 MVP1 UBC7 PKR1 ROT1 ERG2 SCJ1 CUE1 SCS7 GPI12 GAS1 YIF1 YNL296W MCK1 KRE1 HRD1 TLG2 SIL1 MPD2 OST3 ECM3 PUP1 RP…	80	537
ER membrane [735.01]	1.28786e-09	CNE1 ERD2 CDS1 CSG2 UMP1 RER1 RPN6 MNN10 ERD1 RPT6 VMA21 PRE9 PUP2 IRE1 OST1 OPI3 RPT1 SAC1 ERG3 BOS1 SEC22 ERG2 LIP1 HRD1 OST3 PUP1 RPT4 PRE2	28	131
golgi membrane [740.01]	7.64794e-06	ERD2 MNN2 KTR3 RER1 TRS85 MNN10 TRS23 PMR1 KEX1 TRS65 YIP1 VPS53 HOC1 SFT1 SAC1 BET3 MVP1 YIF1	18	95
actin cytoskeleton [730.01]	5.02462e-05	SLA1 CMD1 BEM1 ABP1 SAC6 RVS167 PAN1 ARP3 INP52 SRV2 ARC35 LAS17	12	54
cytoskeleton [730]	0.000141502	SLA1 CMD1 BEM1 ABP1 SAC6 SPC110 RVS167 SAC7 CIN8 DAM1 PAN1 ARP3 HSL1 END3 SRV2 ARC35 LAS17	17	107
golgi-ER transport vesicles [745.03]	0.000148855	ARL1 SEC26 YND1 RET2 SEC27 SEC28 SYS1 VPS53 MTC1 COG5 SEC21 ARL3	12	60
nuclear envelope [750.01]	0.000270653	CSG2 UMP1 RPN6 RPL35A CTA1 RPT6 PRE9 PUP2 SEC28 RPT1 SPC2 MVP1 PKR1 CUE1 GPI12 GAS1 HRD1 TLG2 MPD2 PUP1 RPT4 PRE2	22	167
transport vesicles [745]	0.000705738	SEC26 RET2 SEC27 SEC28 SEC24 BOS1 SEC22 SEC21 SEC23	9	43
cytoplasm [725]	0.0017367	CCR4 FLC2 SLA1 HIR1 PIN4 YBL086C RTG3 MUM2 UBC4 TEC1 EXO84 CMD1 YBR113W GRS1 OPY1 CKS1 SUP45 ARL1 UMP1 NTC20 MCM7 ISW1 YPT10 CHK1 GEX1 BUD31 SRB8 ABP1 MCD1 PUS9 NAT1 YDL071C RPN6 TRM3 CDC48 RPL35A VMS1 BMH2 TRS85 ENT5 NBP2 ARG82 CDC1 FMN1 SWA2 MSN5 YDR341C VPS74 RPP2B SAC7 GPI17 SLF1 SPF1 RAD23 CIN8 PRP22 ZRG8 AST2 SLX8 RSP5 GLC7 UBP3 BEM2 BMH1 HAC1 SAP155 RET2 COG7 RPT6 OLE1 PYC1 NBP35 CUE3 KEX1…	197	2879
nucleus [750]	0.00190315	CCR4 SLA1 HIR1 RTG3 UBC4 TEC1 CMD1 YBR113W CKS1 YSY6 UMP1 NTC20 MCM7 ISW1 SGF29 GEX1 BUD31 SRB8 NHP10 MCD1 APC11 PUS9 NAT1 MBP1 RPN6 CDC48 MAK21 BMH2 TAF12 ARG82 SNU56 PMP3 SUM1 TFB1 MCM21 MSN5 VPS74 SAC7 SYF1 RAD23 CIN8 PRP22 IES5 SLX8 GLC7 SPT15 CHD1 IES1 HAC1 DST1 RPT6 NBP35 PRP43 ITC1 KEX1 SPT16 PRP18 FMP48 DAM1 PRE9 BUB1 CRM1 PUP2 CWC22 SLT2 CIC1 YHR097C STB5 SKN7 HPM1 RHO3 TID3 RRD1 SQT1 DA…	142	1976
ER-golgi transport vesicles [745.01]	0.00726678	SEC24 BOS1 SEC22 SEC23	4	14
MIPS Protein Complexes
Category	p-value	In Category from Cluster	k	f
COPI [260.30.10]	3.25903e-05	SEC26 RET2 SEC27 SEC28 SEC21	5	8
Complex Number 203, probably transcription/DNA maintanance/chromatin structure [550.1.203]	4.14749e-05	ISW1 NHP10 IES5 IES1 ITC1 ARP4 VPS1 MOT1	8	24
Actin-associated proteins [140.20.20]	5.7906e-05	SLA1 BEM1 ABP1 SAC6 RVS167 PAN1 SRV2 LAS17	8	25
Complex Number 79, probably membrane biogenesis and traffic [550.1.79]	0.000124065	SEC26 RET2 SEC27 SEC28 SCJ1 SEC21	6	15
Vps4p ATPase complex (Vps protein complex) [260.70]	0.000199863	VPS24 SNF7 VPS4	3	3
Complex Number 69 [550.2.69]	0.000378667	SEC26 RET2 SEC27 SEC28 SEC21	5	12
Golgi transport complex [260.20.40]	0.000673394	COG7 COG8 COG6 COG5	4	8
Oligosaccharyltransferase [520.20]	0.00115627	OST4 WBP1 OST1 OST3	4	9
20S proteasome [360.10.10]	0.0012399	UMP1 PRE9 PUP2 PUP1 PRE2	5	15
TRAPP (Transport Protein Particle) complex [260.60]	0.0018385	TRS85 TRS23 TRS65 BET3	4	10
Complex Number 7, probably cell cycle [550.1.7]	0.0018385	CDC48 SPC110 PAC10 YKE2	4	10
Complex Number 155 [550.2.155]	0.00275651	SLA1 RVS167 YNR065C LAS17	4	11
Complex Number 143, probably RNA metabolism [550.1.143]	0.00329202	BUD31 SYF1 PRP22 PRP43 CWC22 CEF1	6	26
RTG complex [510.190.130]	0.00342674	RTG3 RTG1	2	2
Complex Number 192, probably transcription/DNA maintanance/chromatin structure [550.1.192]	0.00395235	ISW1 SPT15 ITC1 VPS1 MOT1	5	19
Complex Number 338 [550.2.338]	0.00473527	YCR076C SEC26 RET2 SEC27 PIL1 SEC28 LIA1 SEC21	8	46
Complex Number 60, 20S Proteosome (13) [550.3.60]	0.00543854	PRE9 PUP2 PUP1 PRE2	4	13
Complex Number 75, probably membrane biogenesis and traffic [550.1.75]	0.00543854	TRS85 TRS23 TRS65 BET3	4	13
Complex Number 156 [550.2.156]	0.00543854	SLA1 RVS167 SQT1 LAS17	4	13
Complex Number 202, probably transcription/DNA maintanance/chromatin structure [550.1.202]	0.00585316	RPN6 TFB1 RAD23 RPT6 KAP95 SRO7	6	29
Complex Number 81, probably membrane biogenesis and traffic [550.1.81]	0.00585656	EXO84 VPS9 SEC8	3	7
Complex Number 196, probably transcription/DNA maintanance/chromatin structure [550.1.196]	0.00945837	ISW1 SPT15 VPS1 MOT1	4	15
Complex Number 125, probably protein/RNA transport [550.1.125]	0.00962521	BFR2 RPP2B GLC7 PRP43 PRE9 HSL1 PAP1 ERO1 UTP15 SEC21	10	73
Complex Number 490 [550.2.490]	0.0098805	SLT2 SRV2	2	3
Complex Number 317 [550.2.317]	0.0098805	CIC1 TIF6	2	3
Signal peptidase [520.30]	0.0098805	SPC1 SPC2	2	3
Complex Number 498 [550.2.498]	0.0098805	SEC27 DHR2	2	3
Complex Number 145 [550.2.145]	0.0098805	ISW1 KAP95	2	3
MIPS Protein Classes
Category	p-value	In Category from Cluster	k	f
proteasome subunits [41.11.11]	0.00115627	RPN6 RPT6 RPT1 RPT4	4	9
14-3-3 proteins [101.81]	0.00342674	BMH2 BMH1	2	2
Helix-loop-helix/leucine zipper factors (bHLH-ZIP) [201.11.31]	0.00342674	RTG3 RTG1	2	2
with possible homologues in other organisms [161.51.11]	0.00543854	CHK1 IRE1 SWE1 IPL1	4	13

## Sheet: S7 Yeast Aβ GO Slim Map
Promoting genes (deletion/reduction suppresses AD phenotypes and/or overexpression enhances AD phenotypes )
GO Terms from the biological process Ontology
GO Term (GO ID)	Genes Annotated to the GO Term	GO Term Usage in Gene List	Genome Frequency of Use
transcription by RNA polymerase II ( GO:0006366 )	YAL013W, YAL068C, YBL021C, YBR083W, YBR095C, YBR160W, YBR193C, YBR198C, YBR253W, YCL058C, YCR052W, YCR065W, YDR174W, YDR207C, YDR225W, YDR228C, YDR392W, YDR448W, YDR451C, YDR463W, YDR512C, YGL035C, YGL070C, YGL115W, YGL130W, YGL133W, YGL173C, YGL254W, YGR005C, YGR156W, YHL025W, YHR058C, YIL021W, YIL036W, YIL084C, YIL122W, YIL143C, YJL115W, YJL140W, YJL179W, YKL005C, YKR099W, YLR005W, YML007W, YML…	70 of 631 genes, 11.09%	489 of 6486 annotated genes, 7.54%
mitotic cell cycle ( GO:0000278 )	YAL040C, YAL041W, YBL009W, YBL034C, YBL105C, YBR160W, YBR267W, YCL016C, YCR002C, YDL028C, YDL132W, YDL155W, YDR052C, YDR184C, YDR451C, YER149C, YFL009W, YFL039C, YFR028C, YGL093W, YGL173C, YGR058W, YGR140W, YHR107C, YHR132W-A, YHR191C, YIL046W, YIL106W, YIL135C, YJL074C, YJR076C, YKL049C, YKL089W, YKR028W, YLR045C, YLR229C, YLR314C, YLR319C, YML034W, YMR168C, YMR190C, YMR199W, YMR273C, YNL273W, Y…	54 of 631 genes, 8.56%	332 of 6486 annotated genes, 5.12%
response to chemical ( GO:0042221 )	YAL023C, YAL041W, YBL021C, YCL052C, YCL058C, YCR065W, YCR102C, YDL010W, YDL216C, YDR168W, YDR207C, YDR276C, YDR346C, YEL052W, YER042W, YER174C, YFL039C, YFR028C, YGL023C, YGL035C, YGL133W, YGL173C, YGR048W, YGR212W, YIL036W, YIL046W, YIL122W, YIR037W, YJL128C, YJR100C, YJR117W, YLR097C, YLR229C, YLR332W, YLR426W, YLR452C, YML007W, YMR039C, YMR116C, YMR161W, YNL042W, YNL064C, YNL145W, YNR031C, YNR…	52 of 631 genes, 8.24%	457 of 6486 annotated genes, 7.05%
cytoskeleton organization ( GO:0007010 )	YAL041W, YBL034C, YBL105C, YBR160W, YCR002C, YCR065W, YCR088W, YDL028C, YDL155W, YDL161W, YDR150W, YDR168W, YER093C, YER149C, YER174C, YFL039C, YFR028C, YGL061C, YGR140W, YHR107C, YIL090W, YIL135C, YJL128C, YJL179W, YKL089W, YKL203C, YLR018C, YLR045C, YLR229C, YLR314C, YLR319C, YLR457C, YMR094W, YMR168C, YNL047C, YNL289W, YNR031C, YOR008C, YOR043W, YOR122C, YOR195W, YOR326W, YPL174C, YPL269W	44 of 631 genes, 6.97%	250 of 6486 annotated genes, 3.85%
chromatin organization ( GO:0006325 )	YAL011W, YAL013W, YBR010W, YBR060C, YBR095C, YBR160W, YBR195C, YBR198C, YCR052W, YDL070W, YDR174W, YDR207C, YDR225W, YDR392W, YDR448W, YEL056W, YGL133W, YHL025W, YHR118C, YIL084C, YJL115W, YJL168C, YLR319C, YML041C, YML069W, YML102W, YMR033W, YMR075W, YMR179W, YMR219W, YMR247C, YMR273C, YNL135C, YNL216W, YOL004W, YOL017W, YOL068C, YOR080W, YOR123C, YOR249C, YPR018W, YPR034W, YPR052C, YPR133C	44 of 631 genes, 6.97%	251 of 6486 annotated genes, 3.87%
rRNA processing ( GO:0006364 )	YBL072C, YBR048W, YBR167C, YBR181C, YCL059C, YDL014W, YDL083C, YDL111C, YDR025W, YDR064W, YDR083W, YDR339C, YDR378C, YDR449C, YDR478W, YEL026W, YEL055C, YER074W, YGL173C, YGR081C, YGR158C, YHL025W, YHR066W, YHR088W, YJR055W, YKL006W, YKL156W, YKL172W, YLL045C, YLR059C, YLR197W, YLR222C, YLR293C, YMR049C, YMR143W, YMR285C, YNL061W, YNL075W, YNL182C, YNL282W, YOR006C, YPL266W	42 of 631 genes, 6.66%	327 of 6486 annotated genes, 5.04%
meiotic cell cycle ( GO:0051321 )	YAL018C, YAL068C, YAR007C, YBR010W, YBR103W, YBR148W, YBR160W, YDL155W, YDR004W, YDR052C, YDR207C, YDR208W, YDR512C, YER106W, YFL009W, YFL039C, YFR028C, YGL213C, YHR184W, YJL074C, YJL168C, YKR029C, YLR263W, YLR343W, YML128C, YMR039C, YMR079W, YMR133W, YMR183C, YMR190C, YNL128W, YOL004W, YOR195W, YOR338W, YPL055C, YPL139C, YPL200W, YPL204W, YPR054W	39 of 631 genes, 6.18%	290 of 6486 annotated genes, 4.47%
organelle fission ( GO:0048285 )	YAL041W, YAR007C, YBL034C, YBR103W, YBR160W, YCL016C, YCR002C, YDL028C, YDL155W, YDR052C, YDR150W, YER106W, YFR028C, YGL093W, YGL213C, YGR092W, YGR140W, YHR191C, YIL106W, YJL074C, YJL168C, YKL049C, YKL172W, YKR029C, YLR229C, YLR263W, YML034W, YML128C, YMR133W, YMR168C, YMR190C, YNL273W, YOR195W, YOR262W, YPL139C, YPL200W, YPL204W, YPL269W	38 of 631 genes, 6.02%	243 of 6486 annotated genes, 3.75%
mitochondrion organization ( GO:0007005 )	YBR044C, YBR212W, YBR217W, YCR028C-A, YCR065W, YDL059C, YDL113C, YDR150W, YDR512C, YFR028C, YGL180W, YGL219C, YGR101W, YGR231C, YHR083W, YIL042C, YIR004W, YJR045C, YJR100C, YKL053C-A, YLL006W, YLL009C, YLR059C, YLR077W, YLR218C, YLR253W, YML030W, YML081C-A, YMR257C, YNL064C, YNL242W, YNL315C, YOR037W, YOR043W, YOR297C, YOR326W, YPL063W, YPR024W	38 of 631 genes, 6.02%	280 of 6486 annotated genes, 4.32%
protein phosphorylation ( GO:0006468 )	YAL017W, YAL040C, YBL009W, YBL105C, YBR160W, YCR059C, YDL028C, YDL155W, YDR052C, YER106W, YER129W, YFL034C-B, YGL019W, YGL115W, YGL179C, YGL180W, YGR092W, YHR107C, YIL042C, YIL106W, YIL143C, YJL115W, YJL128C, YJR076C, YKL203C, YLR005W, YMR116C, YMR199W, YNL289W, YNR031C, YOL001W, YOL045W, YOR039W, YPL204W, YPR054W, YPR161C	36 of 631 genes, 5.71%	192 of 6486 annotated genes, 2.96%
regulation of cell cycle ( GO:0051726 )	YAL040C, YAL041W, YBL009W, YBR103W, YBR160W, YDL028C, YDL155W, YDL156W, YDR052C, YDR168W, YFR028C, YGL061C, YGL093W, YGL173C, YGR092W, YHR132W-A, YIL106W, YJL168C, YKR029C, YLR229C, YLR263W, YLR293C, YMR039C, YMR168C, YMR190C, YMR199W, YMR273C, YNL273W, YNL289W, YOL001W, YOR026W, YOR043W, YOR195W, YPL139C, YPL200W, YPL269W	36 of 631 genes, 5.71%	255 of 6486 annotated genes, 3.93%
protein targeting ( GO:0006605 )	YAL002W, YBL069W, YBR128C, YBR131W, YBR217W, YDL065C, YDL113C, YDR292C, YFR021W, YGL180W, YHR083W, YIL090W, YIR004W, YJR045C, YJR117W, YKL154W, YKR035W-A, YLL006W, YLR191W, YML001W, YML041C, YML055W, YML105C, YMR004W, YNL064C, YNL242W, YNL329C, YOL129W, YOR254C, YOR297C, YOR370C, YPL063W, YPL094C, YPL120W, YPL204W, YPR024W	36 of 631 genes, 5.71%	242 of 6486 annotated genes, 3.73%
lipid metabolic process ( GO:0006629 )	YAL009W, YBL011W, YBR070C, YBR110W, YBR160W, YBR265W, YCL052C, YDL193W, YDL216C, YDR062W, YDR208W, YDR373W, YDR437W, YER061C, YER093C, YGL065C, YHR007C, YIL009W, YLR100W, YLR133W, YLR193C, YMR013C, YMR079W, YMR296C, YNL106C, YNL128W, YNL130C, YNL325C, YPL028W, YPL057C, YPL076W, YPL087W, YPL103C, YPL120W	34 of 631 genes, 5.39%	297 of 6486 annotated genes, 4.58%
regulation of organelle organization ( GO:0033043 )	YBL105C, YBR103W, YBR160W, YCR088W, YDL028C, YDL155W, YDR052C, YDR082W, YDR189W, YER149C, YFR021W, YFR028C, YGL061C, YGL093W, YGL173C, YGR058W, YGR101W, YIL042C, YJL168C, YJR100C, YKR029C, YLR180W, YLR229C, YLR263W, YLR319C, YML001W, YMR168C, YNR026C, YNR031C, YOR122C, YPL128C, YPL139C, YPL204W	33 of 631 genes, 5.23%	233 of 6486 annotated genes, 3.59%
DNA repair ( GO:0006281 )	YAR007C, YBR010W, YBR160W, YDL059C, YDL105W, YDL182W, YDR004W, YDR013W, YDR225W, YDR314C, YDR448W, YFL039C, YGL070C, YGL094C, YGL113W, YHL025W, YIL143C, YJL072C, YJL074C, YJR006W, YKL017C, YLR005W, YLR103C, YLR247C, YML021C, YMR039C, YMR190C, YNL273W, YOL004W, YOR123C, YPL204W, YPR052C	32 of 631 genes, 5.07%	263 of 6486 annotated genes, 4.05%
chromosome segregation ( GO:0007059 )	YBL034C, YBR160W, YCL016C, YDL028C, YDL155W, YER018C, YER106W, YFR028C, YGL061C, YGL093W, YGR140W, YGR179C, YHR191C, YJL074C, YJR112W, YKL049C, YKL089W, YLR263W, YML034W, YMR168C, YMR190C, YNL273W, YOL017W, YOL069W, YOR156C, YOR195W, YOR262W, YPL200W, YPL204W, YPL233W	30 of 631 genes, 4.75%	193 of 6486 annotated genes, 2.98%
cytoplasmic translation ( GO:0002181 )	YBL072C, YBR048W, YBR061C, YBR181C, YCR077C, YDL083C, YDR025W, YDR064W, YDR447C, YER074W, YFR031C-A, YGL031C, YHR203C, YIL018W, YJR145C, YKL006W, YKL156W, YLL045C, YLR262C-A, YLR367W, YMR121C, YMR143W, YMR230W, YNL096C, YNL302C, YOL045W, YOR182C, YOR204W	28 of 631 genes, 4.44%	197 of 6486 annotated genes, 3.04%
proteolysis involved in cellular protein catabolic process ( GO:0051603 )	YAL023C, YBR058C, YCL052C, YDL013W, YDL132W, YEL052W, YFL009W, YFR052W, YGR003W, YGR048W, YHR166C, YIL046W, YJL172W, YJR117W, YKL034W, YLR097C, YMR115W, YMR161W, YMR247C, YNL064C, YNL336W, YOR080W, YOR249C, YPL052W, YPR024W	25 of 631 genes, 3.96%	224 of 6486 annotated genes, 3.45%
ribosomal small subunit biogenesis ( GO:0042274 )	YBL072C, YBR048W, YBR181C, YCL059C, YDL083C, YDL213C, YDR025W, YDR064W, YDR339C, YDR378C, YDR447C, YDR449C, YEL026W, YER074W, YGR081C, YKL156W, YLR222C, YMR143W, YNL075W, YNL302C, YOR006C, YPL204W, YPL239W, YPL266W	24 of 631 genes, 3.80%	137 of 6486 annotated genes, 2.11%
organelle assembly ( GO:0070925 )	YBL034C, YBL105C, YBR160W, YBR217W, YCR002C, YCR077C, YDL028C, YDL155W, YFR028C, YGL180W, YGR140W, YHR107C, YIL090W, YKL049C, YKL089W, YLR180W, YLR314C, YMR094W, YMR168C, YNL118C, YNL242W, YOR057W, YPL204W, YPR129W	24 of 631 genes, 3.80%	112 of 6486 annotated genes, 1.73%
histone modification ( GO:0016570 )	YAL013W, YBR060C, YBR103W, YBR198C, YCR033W, YDL014W, YDR392W, YDR448W, YEL056W, YER174C, YFL039C, YIL084C, YIL112W, YJL115W, YJL168C, YKR029C, YMR075W, YOL004W, YOL068C, YOR123C, YPL055C, YPR133C, YPR161C	23 of 631 genes, 3.65%	121 of 6486 annotated genes, 1.87%
DNA replication ( GO:0006260 )	YAL013W, YAR007C, YBR060C, YBR160W, YCR028C-A, YDR013W, YDR052C, YER129W, YGL113W, YGR048W, YHR118C, YJL072C, YJL168C, YJR006W, YLR103C, YML069W, YMR075W, YMR190C, YNL182C, YNL273W, YOL004W, YOR080W, YPL055C	23 of 631 genes, 3.65%	139 of 6486 annotated genes, 2.14%
telomere organization ( GO:0032200 )	YAR007C, YBR060C, YBR160W, YCL011C, YDL013W, YDL059C, YDR004W, YDR082W, YDR448W, YEL056W, YER116C, YGL133W, YGL173C, YGR099W, YJL115W, YMR179W, YMR186W, YMR190C, YMR219W, YMR247C, YNL216W, YOR080W, YPL128C	23 of 631 genes, 3.65%	134 of 6486 annotated genes, 2.07%
transmembrane transport ( GO:0055085 )	YBL042C, YBR235W, YDL119C, YDR384C, YGL253W, YGR125W, YIL090W, YIR004W, YJR045C, YJR117W, YLR191W, YML030W, YML055W, YML081C-A, YNL329C, YOL163W, YOR071C, YOR254C, YOR334W, YPL063W, YPL094C, YPL270W, YPR024W	23 of 631 genes, 3.65%	282 of 6486 annotated genes, 4.35%
peptidyl-amino acid modification ( GO:0018193 )	YBR060C, YBR160W, YBR198C, YDL013W, YDR392W, YDR448W, YEL056W, YER116C, YER129W, YFL039C, YGL019W, YGL180W, YIL042C, YJL046W, YJL115W, YJL168C, YLR239C, YOR039W, YOR123C, YOR156C, YPL020C, YPL204W, YPR161C	23 of 631 genes, 3.65%	179 of 6486 annotated genes, 2.76%
mRNA processing ( GO:0006397 )	YBR055C, YBR160W, YDR228C, YDR378C, YDR478W, YEL026W, YGL044C, YGL130W, YGR013W, YGR156W, YIR009W, YJL140W, YLL036C, YLR105C, YLR115W, YLR116W, YLR298C, YNR011C, YOR204W, YPL178W, YPL228W, YPR094W, YPR101W	23 of 631 genes, 3.65%	180 of 6486 annotated genes, 2.78%
regulation of translation ( GO:0006417 )	YBL105C, YBR212W, YCR077C, YDL111C, YGL094C, YGL173C, YGL222C, YGR158C, YHR132W-A, YJL124C, YJL140W, YLR289W, YML068W, YMR116C, YMR257C, YNL001W, YNL091W, YNL118C, YNL299W, YOL045W, YOR204W, YPL052W, YPR129W	23 of 631 genes, 3.65%	207 of 6486 annotated genes, 3.19%
RNA catabolic process ( GO:0006401 )	YBL105C, YBR167C, YBR212W, YCL011C, YCR077C, YDL111C, YDR315C, YGL094C, YGL173C, YGL213C, YGL222C, YGR048W, YGR158C, YHR132W-A, YJL124C, YJL140W, YJR006W, YMR116C, YNL001W, YNL118C, YNL282W, YNL299W	22 of 631 genes, 3.49%	152 of 6486 annotated genes, 2.34%
regulation of protein modification process ( GO:0031399 )	YAL040C, YCR059C, YDL155W, YDR052C, YDR448W, YER106W, YER174C, YFL034C-B, YHR107C, YHR132W-A, YJL115W, YJL168C, YJR076C, YMR116C, YMR199W, YNL289W, YOL001W, YOR026W, YOR123C, YPR133C, YPR161C	21 of 631 genes, 3.33%	122 of 6486 annotated genes, 1.88%
DNA recombination ( GO:0006310 )	YAR007C, YBR160W, YDL059C, YDR004W, YDR013W, YDR448W, YGL113W, YGL213C, YIL143C, YJL072C, YJL074C, YJL168C, YLR103C, YLR247C, YML128C, YMR133W, YMR190C, YOL068C, YPL200W	19 of 631 genes, 3.01%	190 of 6486 annotated genes, 2.93%
cytokinesis ( GO:0000910 )	YAL041W, YBL105C, YBR160W, YCR002C, YDR184C, YER149C, YFL039C, YFR028C, YGR058W, YGR092W, YHR107C, YIL106W, YIL135C, YJR076C, YLR314C, YLR319C, YOL070C, YOR122C, YOR326W	19 of 631 genes, 3.01%	96 of 6486 annotated genes, 1.48%
Golgi vesicle transport ( GO:0048193 )	YBR160W, YDL113C, YDR189W, YER008C, YER031C, YGL098W, YGL200C, YGL233W, YGR058W, YGR284C, YJL085W, YML067C, YML077W, YMR079W, YMR183C, YMR197C, YNR026C, YOR370C, YPL204W	19 of 631 genes, 3.01%	192 of 6486 annotated genes, 2.96%
carbohydrate metabolic process ( GO:0005975 )	YAL017W, YBR058C, YBR160W, YBR196C, YDR050C, YER129W, YFR017C, YGL115W, YGL253W, YGR288W, YIL045W, YLR258W, YLR342W, YLR343W, YOL045W, YOL059W, YOR120W, YPL180W	18 of 631 genes, 2.85%	148 of 6486 annotated genes, 2.28%
regulation of DNA metabolic process ( GO:0051052 )	YAL013W, YBR160W, YDL059C, YDR052C, YDR082W, YGL173C, YGR048W, YIL143C, YJL168C, YJR045C, YMR075W, YMR190C, YNL182C, YOL004W, YOL068C, YOR123C, YPL128C, YPL200W	18 of 631 genes, 2.85%	94 of 6486 annotated genes, 1.45%
cell wall organization or biogenesis ( GO:0071554 )	YAL018C, YBL061C, YBL068W, YBL105C, YBR078W, YDR144C, YER093C, YFL039C, YHR184W, YIR039C, YKL104C, YLR332W, YLR343W, YNL128W, YOR008C, YPL180W, YPR054W	17 of 631 genes, 2.69%	198 of 6486 annotated genes, 3.05%
protein modification by small protein conjugation or removal ( GO:0070647 )	YAR007C, YDL013W, YDL216C, YER116C, YFL009W, YHR166C, YIL046W, YJL115W, YKL034W, YMR247C, YOR026W, YOR080W, YOR123C, YOR156C, YOR249C, YPL020C, YPL055C	17 of 631 genes, 2.69%	164 of 6486 annotated genes, 2.53%
sporulation ( GO:0043934 )	YAL018C, YAL068C, YBR010W, YBR148W, YCR002C, YDR208W, YDR512C, YFL039C, YHR184W, YJL168C, YLR343W, YMR039C, YMR079W, YMR183C, YNL128W, YOR338W, YPR054W	17 of 631 genes, 2.69%	131 of 6486 annotated genes, 2.02%
DNA-templated transcription, elongation ( GO:0006354 )	YCR052W, YGL070C, YGL173C, YGR005C, YJL115W, YJL168C, YJL179W, YMR033W, YMR039C, YMR075W, YOR123C, YPL228W, YPR034W, YPR052C, YPR133C, YPR161C	16 of 631 genes, 2.54%	105 of 6486 annotated genes, 1.62%
RNA modification ( GO:0009451 )	YBR061C, YDL014W, YDL033C, YDL104C, YDR083W, YFL001W, YJL035C, YKL203C, YKR028W, YLR197W, YLR316C, YNL061W, YNL062C, YNL292W, YPL204W, YPL266W	16 of 631 genes, 2.54%	177 of 6486 annotated genes, 2.73%
nucleobase-containing compound transport ( GO:0015931 )	YBL042C, YCL011C, YCR073W-A, YDR335W, YIL115C, YIL143C, YJL140W, YLR293C, YML103C, YMR230W, YMR255W, YMR273C, YNL064C, YNL302C, YOR071C, YPR133C	16 of 631 genes, 2.54%	137 of 6486 annotated genes, 2.11%
response to oxidative stress ( GO:0006979 )	YCR065W, YDL010W, YDR346C, YEL052W, YER042W, YER174C, YFL039C, YIR037W, YJR100C, YLR205C, YML007W, YNR074C, YOR120W, YOR297C, YPL239W, YPL270W	16 of 631 genes, 2.54%	103 of 6486 annotated genes, 1.59%
nucleus organization ( GO:0006997 )	YAL009W, YAL013W, YBR095C, YDR174W, YDR448W, YIL040W, YIL084C, YIL115C, YLR018C, YLR229C, YLR293C, YML103C, YMR179W, YOL004W, YPL192C	15 of 631 genes, 2.38%	96 of 6486 annotated genes, 1.48%
ion transport ( GO:0006811 )	YDL119C, YDR276C, YDR384C, YGL077C, YGL254W, YLR034C, YLR241W, YML030W, YML081C-A, YMR056C, YNR055C, YOR071C, YOR317W, YOR334W, YOR348C	15 of 631 genes, 2.38%	229 of 6486 annotated genes, 3.53%
vacuole organization ( GO:0007033 )	YAL040C, YBR217W, YDR229W, YFL039C, YFR021W, YFR028C, YGL180W, YLR229C, YML001W, YMR197C, YNL242W, YOL001W, YOR246C, YOR326W, YPL204W	15 of 631 genes, 2.38%	101 of 6486 annotated genes, 1.56%
nucleobase-containing small molecule metabolic process ( GO:0055086 )	YBR196C, YDL103C, YDR050C, YDR196C, YGL101W, YGL253W, YGR061C, YGR277C, YKL024C, YKL088W, YLR328W, YML081C-A, YNL141W, YOR317W	14 of 631 genes, 2.22%	160 of 6486 annotated genes, 2.47%
ribosomal large subunit biogenesis ( GO:0042273 )	YBR267W, YDR083W, YEL055C, YFR031C-A, YHL025W, YHR066W, YHR088W, YJR055W, YKL006W, YLL045C, YMR049C, YNL061W, YNL182C, YPL204W	14 of 631 genes, 2.22%	118 of 6486 annotated genes, 1.82%
tRNA processing ( GO:0008033 )	YBR061C, YBR167C, YDL033C, YDL104C, YFL001W, YGL130W, YJL035C, YKR028W, YLR105C, YLR316C, YNL062C, YNL282W, YNL292W, YPL204W	14 of 631 genes, 2.22%	118 of 6486 annotated genes, 1.82%
RNA splicing ( GO:0008380 )	YBR055C, YDR378C, YEL026W, YGR013W, YIR009W, YLL036C, YLR105C, YLR116W, YLR298C, YNR011C, YOR204W, YPL178W, YPR094W, YPR101W	14 of 631 genes, 2.22%	140 of 6486 annotated genes, 2.16%
regulation of transport ( GO:0051049 )	YDR189W, YGL254W, YGR058W, YJR117W, YKL203C, YLR229C, YLR293C, YLR342W, YML030W, YML055W, YNR026C, YOR008C, YOR322C, YPL204W	14 of 631 genes, 2.22%	94 of 6486 annotated genes, 1.45%
generation of precursor metabolites and energy ( GO:0006091 )	YAL017W, YBR160W, YBR196C, YDR050C, YER129W, YFR017C, YGL253W, YIL045W, YLR087C, YLR258W, YNL145W, YOL045W, YOL086C	13 of 631 genes, 2.06%	80 of 6486 annotated genes, 1.23%
conjugation ( GO:0000746 )	YAL041W, YBR095C, YCL058C, YDL216C, YER149C, YGR279C, YIL122W, YJR117W, YLR229C, YLR332W, YLR452C, YNL145W, YPL192C	13 of 631 genes, 2.06%	121 of 6486 annotated genes, 1.87%
DNA-templated transcription, initiation ( GO:0006352 )	YBR198C, YDR174W, YGL070C, YGL173C, YGR005C, YHR058C, YIL143C, YJL140W, YML069W, YMR039C, YMR112C, YNL118C, YPR052C	13 of 631 genes, 2.06%	75 of 6486 annotated genes, 1.16%
endocytosis ( GO:0006897 )	YBR214W, YBR266C, YDL161W, YFL039C, YKL203C, YLR342W, YML001W, YOR008C, YOR043W, YOR322C, YPL032C, YPL204W	12 of 631 genes, 1.90%	102 of 6486 annotated genes, 1.57%
cellular ion homeostasis ( GO:0006873 )	YBR010W, YCL058C, YDR184C, YER174C, YGR092W, YIL090W, YJL129C, YLR034C, YLR205C, YMR034C, YMR054W, YOL001W	12 of 631 genes, 1.90%	131 of 6486 annotated genes, 2.02%
protein maturation ( GO:0051604 )	YCL052C, YFR021W, YGR101W, YJL046W, YJR117W, YLL009C, YLR087C, YLR239C, YML055W, YOR246C, YPR024W	11 of 631 genes, 1.74%	86 of 6486 annotated genes, 1.33%
cellular amino acid metabolic process ( GO:0006520 )	YDL182W, YER055C, YLR180W, YLR283W, YMR169C, YMR170C, YNL037C, YNL104C, YNL135C, YOL086C, YOR303W	11 of 631 genes, 1.74%	155 of 6486 annotated genes, 2.39%
organelle fusion ( GO:0048284 )	YAL040C, YDR189W, YDR229W, YGL098W, YLR229C, YML001W, YMR183C, YMR197C, YOL001W, YPL192C, YPL204W	11 of 631 genes, 1.74%	99 of 6486 annotated genes, 1.53%
response to osmotic stress ( GO:0006970 )	YDR168W, YFR028C, YJL128C, YLR332W, YMR039C, YNL091W, YNR031C, YOR008C, YOR297C, YPL180W, YPL239W	11 of 631 genes, 1.74%	68 of 6486 annotated genes, 1.05%
response to heat ( GO:0009408 )	YAL013W, YIL084C, YJL140W, YJR100C, YLL026W, YML007W, YML103C, YMR186W, YOL004W, YOR008C, YOR043W	11 of 631 genes, 1.74%	53 of 6486 annotated genes, 0.82%
protein folding ( GO:0006457 )	YDL143W, YGR231C, YJL179W, YJR045C, YLL026W, YLR216C, YMR186W, YNL064C, YNL135C, YPR024W, YPR158W	11 of 631 genes, 1.74%	98 of 6486 annotated genes, 1.51%
endosomal transport ( GO:0016197 )	YAL002W, YDL113C, YER031C, YKR035W-A, YML001W, YMR004W, YNL047C, YNL336W, YOL129W, YPL120W	10 of 631 genes, 1.58%	86 of 6486 annotated genes, 1.33%
cell budding ( GO:0007114 )	YBR160W, YBR267W, YDR184C, YER149C, YFL034C-B, YGR058W, YLR229C, YLR319C, YOL070C, YOR326W	10 of 631 genes, 1.58%	58 of 6486 annotated genes, 0.89%
organelle inheritance ( GO:0048308 )	YDL065C, YDR150W, YER008C, YFL039C, YGR231C, YIL090W, YML001W, YMR204C, YOR326W	9 of 631 genes, 1.43%	55 of 6486 annotated genes, 0.85%
sno(s)RNA processing ( GO:0043144 )	YBR167C, YDL014W, YDL111C, YGL173C, YGR156W, YGR158C, YNL282W, YNL299W, YNR011C	9 of 631 genes, 1.43%	45 of 6486 annotated genes, 0.69%
vesicle organization ( GO:0016050 )	YDR189W, YGL098W, YGL200C, YGR058W, YMR079W, YMR183C, YMR197C, YNR026C, YPL204W	9 of 631 genes, 1.43%	88 of 6486 annotated genes, 1.36%
peroxisome organization ( GO:0007031 )	YDL065C, YGL115W, YIR004W, YLR191W, YMR204C, YNL329C, YOR193W, YOR326W	8 of 631 genes, 1.27%	50 of 6486 annotated genes, 0.77%
cellular response to DNA damage stimulus ( GO:0006974 )	YBR160W, YDL013W, YDL156W, YER116C, YGL019W, YMR190C, YNL216W, YOR039W	8 of 631 genes, 1.27%	78 of 6486 annotated genes, 1.20%
ribosome assembly ( GO:0042255 )	YBR048W, YDR025W, YDR447C, YEL055C, YHR066W, YKL006W, YKL156W, YNL182C	8 of 631 genes, 1.27%	64 of 6486 annotated genes, 0.99%
protein alkylation ( GO:0008213 )	YBR060C, YDL014W, YJL168C, YKR029C, YOR123C, YPL055C, YPR133C, YPR161C	8 of 631 genes, 1.27%	53 of 6486 annotated genes, 0.82%
transcription by RNA polymerase I ( GO:0006360 )	YDR174W, YFR028C, YGL019W, YHL025W, YOL004W, YOR039W, YOR123C, YPL139C	8 of 631 genes, 1.27%	70 of 6486 annotated genes, 1.08%
cellular respiration ( GO:0045333 )	YBL021C, YBR010W, YBR238C, YLR139C, YLR164W, YMR056C, YNL037C, YPR191W	8 of 631 genes, 1.27%	89 of 6486 annotated genes, 1.37%
invasive growth in response to glucose limitation ( GO:0001403 )	YBR083W, YBR095C, YDR392W, YIL084C, YLR229C, YMR116C, YOR080W	7 of 631 genes, 1.11%	54 of 6486 annotated genes, 0.83%
mitochondrial translation ( GO:0032543 )	YCR071C, YHR189W, YIL093C, YLR139C, YML009C, YMR257C, YOL114C	7 of 631 genes, 1.11%	167 of 6486 annotated genes, 2.57%
lipid transport ( GO:0006869 )	YGL219C, YKL053C-A, YLL006W, YLR193C, YMR079W, YMR102C, YOR317W	7 of 631 genes, 1.11%	70 of 6486 annotated genes, 1.08%
protein acylation ( GO:0043543 )	YBR198C, YDR392W, YDR448W, YEL056W, YFL039C, YJL115W, YJL168C	7 of 631 genes, 1.11%	70 of 6486 annotated genes, 1.08%
pseudohyphal growth ( GO:0007124 )	YBR083W, YDR207C, YDR392W, YER129W, YER149C, YLR229C, YLR319C	7 of 631 genes, 1.11%	76 of 6486 annotated genes, 1.17%
exocytosis ( GO:0006887 )	YER008C, YER031C, YGL233W, YJL085W, YLR229C, YOR326W	6 of 631 genes, 0.95%	47 of 6486 annotated genes, 0.72%
DNA-templated transcription, termination ( GO:0006353 )	YDR228C, YGR156W, YIL021W, YJL168C, YMR039C, YOR123C	6 of 631 genes, 0.95%	41 of 6486 annotated genes, 0.63%
membrane fusion ( GO:0061025 )	YDR189W, YGL098W, YMR183C, YMR197C, YPL192C, YPL204W	6 of 631 genes, 0.95%	51 of 6486 annotated genes, 0.79%
transcription by RNA polymerase III ( GO:0006383 )	YAL001C, YBR123C, YGL019W, YMR039C, YOR039W, YPR052C	6 of 631 genes, 0.95%	45 of 6486 annotated genes, 0.69%
monocarboxylic acid metabolic process ( GO:0032787 )	YBR196C, YDR050C, YER061C, YGL253W, YIL009W, YOL052C	6 of 631 genes, 0.95%	127 of 6486 annotated genes, 1.96%
translational initiation ( GO:0006413 )	YCR077C, YGL173C, YJL140W, YOR204W, YPR129W	5 of 631 genes, 0.79%	61 of 6486 annotated genes, 0.94%
vitamin metabolic process ( GO:0006766 )	YBR153W, YMR096W, YNL334C, YOL052C, YOR143C	5 of 631 genes, 0.79%	52 of 6486 annotated genes, 0.80%
cell morphogenesis ( GO:0000902 )	YER149C, YLR229C, YLR332W, YOR326W	4 of 631 genes, 0.63%	28 of 6486 annotated genes, 0.43%
protein glycosylation ( GO:0006486 )	YAL023C, YBR070C, YBR110W, YDL193W	4 of 631 genes, 0.63%	64 of 6486 annotated genes, 0.99%
ribosomal subunit export from nucleus ( GO:0000054 )	YGR081C, YHR088W, YIL115C, YPL239W	4 of 631 genes, 0.63%	52 of 6486 annotated genes, 0.80%
protein dephosphorylation ( GO:0006470 )	YAL009W, YFR028C, YHR132W-A, YOR043W	4 of 631 genes, 0.63%	57 of 6486 annotated genes, 0.88%
protein lipidation ( GO:0006497 )	YBR217W, YCL052C, YDR437W, YPL076W	4 of 631 genes, 0.63%	45 of 6486 annotated genes, 0.69%
translational elongation ( GO:0006414 )	YMR116C, YMR247C, YPL052W	3 of 631 genes, 0.48%	333 of 6486 annotated genes, 5.13%
amino acid transport ( GO:0006865 )	YDL119C, YGR125W, YOR348C	3 of 631 genes, 0.48%	44 of 6486 annotated genes, 0.68%
oligosaccharide metabolic process ( GO:0009311 )	YBR160W, YLL026W	2 of 631 genes, 0.32%	43 of 6486 annotated genes, 0.66%
response to starvation ( GO:0042594 )	YGL035C, YGL180W	2 of 631 genes, 0.32%	61 of 6486 annotated genes, 0.94%
transposition ( GO:0032196 )	YBR083W, YIL143C	2 of 631 genes, 0.32%	112 of 6486 annotated genes, 1.73%
tRNA aminoacylation for protein translation ( GO:0006418 )	YGL245W, YHR019C	2 of 631 genes, 0.32%	36 of 6486 annotated genes, 0.56%
carbohydrate transport ( GO:0008643 )	YGL253W	1 of 631 genes, 0.16%	36 of 6486 annotated genes, 0.56%
Preventing genes (deletion/reduction enhances AD phenotypes and/or overexpression suppresses AD phenotypes )
GO Term (GO ID)	Genes Annotated to the GO Term	GO Term Usage in Gene List	Genome Frequency of Use
transcription by RNA polymerase II ( GO:0006366 )	YAL021C, YBL008W, YBL103C, YBR083W, YBR135W, YBR245C, YCL010C, YCR081W, YDR145W, YDR173C, YDR310C, YDR311W, YEL037C, YER125W, YER133W, YER148W, YER164W, YER177W, YFL031W, YGL043W, YGL048C, YGL133W, YGL207W, YGR163W, YHR178W, YHR206W, YIL153W, YIR023W, YJL081C, YJR017C, YJR060W, YKL145W, YKR062W, YLR014C, YLR200W, YLR430W, YML127W, YMR005W, YMR179W, YMR227C, YNL021W, YNL027W, YOL067C, YOR166C, YOR…	51 of 367 genes, 13.90%	489 of 6486 annotated genes, 7.54%
Golgi vesicle transport ( GO:0048193 )	YBL040C, YBR102C, YBR164C, YCL001W, YDR108W, YDR153C, YDR238C, YDR246W, YDR372C, YER083C, YER151C, YFR051C, YGL005C, YGL137W, YGR166W, YGR172C, YIL076W, YIL109C, YJL004C, YJL029C, YKL006C-A, YKR068C, YLR078C, YLR262C, YLR268W, YLR330W, YML071C, YML097C, YNL041C, YNL051W, YNL263C, YNL287W, YNR051C, YOL018C, YPL051W, YPR032W, YPR055W, YPR181C	38 of 367 genes, 10.35%	192 of 6486 annotated genes, 2.96%
response to chemical ( GO:0042221 )	YAL053W, YAL058W, YBL103C, YBR082C, YCR081W, YDL126C, YDR049W, YDR135C, YDR256C, YDR276C, YDR372C, YEL037C, YER125W, YER133W, YFL031W, YGL055W, YGL133W, YHR079C, YHR178W, YHR206W, YIR023W, YJR090C, YJR117W, YKL048C, YLR025W, YLR110C, YML013W, YML127W, YMR022W, YMR073C, YMR214W, YMR264W, YNL027W, YOL013C, YOL067C, YOR208W, YOR259C, YPL179W	38 of 367 genes, 10.35%	457 of 6486 annotated genes, 7.05%
lipid metabolic process ( GO:0006629 )	YAL053W, YBR029C, YBR036C, YBR109C, YBR129C, YDR173C, YDR182W, YDR302W, YDR372C, YDR434W, YER125W, YGL055W, YGL084C, YGR216C, YJL002C, YJL187C, YJR073C, YKL165C, YKL212W, YLL031C, YLR056W, YLR305C, YLR347C, YLR459W, YMR202W, YMR272C, YMR281W, YMR298W, YNL038W, YNL106C, YOL018C, YOR084W, YOR109W, YOR171C, YPL057C, YPR173C	36 of 367 genes, 9.81%	297 of 6486 annotated genes, 4.58%
cytoskeleton organization ( GO:0007010 )	YBL007C, YBR109C, YCR088W, YDL126C, YDR126W, YDR129C, YDR356W, YDR388W, YDR389W, YEL061C, YER071C, YER125W, YER133W, YER155C, YGR113W, YIL118W, YIL153W, YIR006C, YJL187C, YJR065C, YJR070C, YKL042W, YKL048C, YKL052C, YKR001C, YMR200W, YNL006W, YNL032W, YNL084C, YNL138W, YNR035C, YOR014W, YOR035C, YOR181W, YPL209C	35 of 367 genes, 9.54%	250 of 6486 annotated genes, 3.85%
proteolysis involved in cellular protein catabolic process ( GO:0051603 )	YAL058W, YBR082C, YBR173C, YDL008W, YDL097C, YDL126C, YDR049W, YEL037C, YER125W, YGL048C, YGR135W, YGR253C, YJR017C, YJR090C, YJR117W, YKL041W, YKL145W, YKL213C, YLL024C, YLR025W, YLR119W, YML013W, YMR022W, YMR100W, YMR214W, YMR264W, YOL013C, YOR157C, YOR259C, YPR103W	30 of 367 genes, 8.17%	224 of 6486 annotated genes, 3.45%
mitotic cell cycle ( GO:0000278 )	YAL021C, YBL051C, YBR135W, YCR063W, YDL003W, YDL056W, YDL126C, YDR318W, YDR356W, YDR388W, YEL061C, YER133W, YER155C, YER177W, YFR040W, YGR188C, YIL153W, YIR006C, YJL187C, YJR090C, YKL048C, YKL101W, YLR330W, YML034W, YNL084C, YNL307C, YOR014W, YOR083W, YPL209C	29 of 367 genes, 7.90%	332 of 6486 annotated genes, 5.12%
protein targeting ( GO:0006605 )	YBR164C, YDR080W, YDR108W, YER101C, YGL005C, YJR010C-A, YJR117W, YKR001C, YKR020W, YKR035W-A, YKR068C, YLL024C, YLR090W, YLR119W, YLR261C, YLR262C, YLR347C, YML055W, YML071C, YML097C, YMR004W, YMR060C, YNL041C, YNL051W, YOL018C, YOL031C, YOR020C	27 of 367 genes, 7.36%	242 of 6486 annotated genes, 3.73%
cell wall organization or biogenesis ( GO:0071554 )	YAL053W, YBR229C, YDR077W, YDR099W, YDR245W, YDR389W, YER033C, YER177W, YGL027C, YHR079C, YHR101C, YJR075W, YKR019C, YLR110C, YLR330W, YMR022W, YMR200W, YMR307W, YNL006W, YNL027W, YNL084C, YNL322C, YOL013C, YOL048C, YOR208W, YOR336W	26 of 367 genes, 7.08%	198 of 6486 annotated genes, 3.05%
regulation of organelle organization ( GO:0033043 )	YBL007C, YBR200W, YCR088W, YDL126C, YDR356W, YDR389W, YEL061C, YER071C, YER125W, YER133W, YGL207W, YGR113W, YGR168C, YGR188C, YIL118W, YIR006C, YJL187C, YJR017C, YKL052C, YNL138W, YOR014W, YOR181W, YPL157W, YPL209C, YPR181C	25 of 367 genes, 6.81%	233 of 6486 annotated genes, 3.59%
regulation of cell cycle ( GO:0051726 )	YAL021C, YBL051C, YBR135W, YBR274W, YDR099W, YDR318W, YEL061C, YER133W, YER155C, YER177W, YGL207W, YGR113W, YGR188C, YJL187C, YJR090C, YKL052C, YKL101W, YOL139C, YOR014W, YOR083W, YPL014W, YPL089C, YPL209C	23 of 367 genes, 6.27%	255 of 6486 annotated genes, 3.93%
chromatin organization ( GO:0006325 )	YBL008W, YBR135W, YBR202W, YBR245C, YDL002C, YDR145W, YDR310C, YER125W, YER133W, YER164W, YFL013C, YGL048C, YGL133W, YGL207W, YJL081C, YJR017C, YJR060W, YKR019C, YML127W, YMR022W, YMR179W, YMR307W, YNL246W	23 of 367 genes, 6.27%	251 of 6486 annotated genes, 3.87%
meiotic cell cycle ( GO:0051321 )	YBR057C, YDR099W, YDR108W, YDR318W, YEL061C, YER133W, YER177W, YFL031W, YGL045W, YJL187C, YLR330W, YMR139W, YMR224C, YNL084C, YNL307C, YOL048C, YOR014W, YPL022W, YPL157W, YPL209C	20 of 367 genes, 5.45%	290 of 6486 annotated genes, 4.47%
chromosome segregation ( GO:0007059 )	YBR245C, YDL003W, YDL126C, YDR318W, YDR356W, YEL061C, YER133W, YER164W, YGL207W, YGR113W, YGR188C, YIL144W, YJL187C, YJR060W, YKL052C, YML034W, YNL307C, YOR014W, YPL209C	19 of 367 genes, 5.18%	193 of 6486 annotated genes, 2.98%
DNA repair ( GO:0006281 )	YBR202W, YDL002C, YDL003W, YDR182W, YDR311W, YGL048C, YGL168W, YIL153W, YJL081C, YKL213C, YLR430W, YML023C, YMR224C, YNL246W, YNL307C, YOR014W, YOR259C, YPL022W, YPR175W	19 of 367 genes, 5.18%	263 of 6486 annotated genes, 4.05%
DNA-templated transcription, initiation ( GO:0006352 )	YBR245C, YDR145W, YER148W, YER164W, YGL043W, YGL048C, YGL207W, YIR023W, YJR017C, YKL144C, YKL145W, YMR005W, YMR227C, YOR194C, YOR259C, YPL082C, YPR086W	17 of 367 genes, 4.63%	75 of 6486 annotated genes, 1.16%
vesicle organization ( GO:0016050 )	YDR080W, YDR108W, YGR172C, YIL076W, YIL109C, YKL006C-A, YKL041W, YKL212W, YKR020W, YLR025W, YLR078C, YLR268W, YLR305C, YOL018C, YPR173C, YPR181C	16 of 367 genes, 4.36%	88 of 6486 annotated genes, 1.36%
protein modification by small protein conjugation or removal ( GO:0070647 )	YBR082C, YDL008W, YDL126C, YDR099W, YER116C, YER125W, YER151C, YER164W, YER177W, YJR090C, YLR128W, YLR347C, YNL077W, YNR051C, YOL013C	15 of 367 genes, 4.09%	164 of 6486 annotated genes, 2.53%
rRNA processing ( GO:0006364 )	YDL191W, YDR299W, YER125W, YGL120C, YHR052W, YKL078W, YKR081C, YLR430W, YMR093W, YNL227C, YNR024W, YOR294W, YPL082C, YPL090C, YPR016C	15 of 367 genes, 4.09%	327 of 6486 annotated genes, 5.04%
organelle fission ( GO:0048285 )	YDL003W, YDR318W, YDR356W, YEL061C, YER133W, YER177W, YGR188C, YJL187C, YKR001C, YML034W, YMR224C, YNL138W, YNL307C, YOR014W, YPL209C	15 of 367 genes, 4.09%	243 of 6486 annotated genes, 3.75%
protein phosphorylation ( GO:0006468 )	YBR274W, YDR311W, YDR382W, YGR052W, YGR086C, YGR188C, YHR079C, YJL187C, YJR017C, YKL048C, YKL101W, YMR139W, YNL307C, YPL014W, YPL209C	15 of 367 genes, 4.09%	192 of 6486 annotated genes, 2.96%
DNA replication ( GO:0006260 )	YAL021C, YBR057C, YBR202W, YBR274W, YDL126C, YDR099W, YDR310C, YER133W, YER164W, YFL036W, YGL168W, YGL207W, YLR154C, YLR430W, YPR175W	15 of 367 genes, 4.09%	139 of 6486 annotated genes, 2.14%
peptidyl-amino acid modification ( GO:0018193 )	YCL010C, YDR145W, YER116C, YER164W, YIL110W, YJL002C, YJL081C, YJR017C, YJR070C, YKL101W, YLR347C, YNL077W, YNL246W, YNL307C, YPL209C	15 of 367 genes, 4.09%	179 of 6486 annotated genes, 2.76%
mRNA processing ( GO:0006397 )	YBR102C, YBR188C, YCR063W, YDR240C, YDR416W, YER013W, YGL043W, YGL120C, YGR006W, YGR278W, YKR002W, YLR430W, YMR213W, YPL190C, YPR178W	15 of 367 genes, 4.09%	180 of 6486 annotated genes, 2.78%
organelle fusion ( GO:0048284 )	YBR109C, YBR200W, YDL126C, YDR080W, YDR126W, YDR135C, YDR356W, YGR172C, YKL006C-A, YKL212W, YLR078C, YLR268W, YLR305C, YOL018C, YOR165W	15 of 367 genes, 4.09%	99 of 6486 annotated genes, 1.53%
endocytosis ( GO:0006897 )	YBL007C, YBR109C, YBR164C, YDR388W, YER125W, YER133W, YGL045W, YGR086C, YGR241C, YIR006C, YKR001C, YNL084C, YNL227C, YNR035C, YOL018C	15 of 367 genes, 4.09%	102 of 6486 annotated genes, 1.57%
regulation of protein modification process ( GO:0031399 )	YDL126C, YDR099W, YDR382W, YER133W, YER164W, YER177W, YGR086C, YJL187C, YJR017C, YKL048C, YLR128W, YLR347C, YNL246W, YPL014W	14 of 367 genes, 3.81%	122 of 6486 annotated genes, 1.88%
mitochondrion organization ( GO:0007005 )	YBL103C, YDL126C, YDR077W, YER083C, YER125W, YFL036W, YGL055W, YLL013C, YLR090W, YLR305C, YMR060C, YNL138W, YOR020C	13 of 367 genes, 3.54%	280 of 6486 annotated genes, 4.32%
carbohydrate metabolic process ( GO:0005975 )	YBR229C, YDR099W, YER133W, YER177W, YGL027C, YGL062W, YGL084C, YHR079C, YJR075W, YKL060C, YMR105C, YNL032W, YOR336W	13 of 367 genes, 3.54%	148 of 6486 annotated genes, 2.28%
endosomal transport ( GO:0016197 )	YDL126C, YDR153C, YER125W, YGL137W, YIL076W, YJL029C, YKR020W, YKR035W-A, YLR039C, YLR262C, YML097C, YMR004W, YPR173C	13 of 367 genes, 3.54%	86 of 6486 annotated genes, 1.33%
DNA-templated transcription, elongation ( GO:0006354 )	YAL021C, YBL008W, YBR245C, YER164W, YGL043W, YGL048C, YHR178W, YHR206W, YLR200W, YML127W, YOR166C, YOR259C	12 of 367 genes, 3.27%	105 of 6486 annotated genes, 1.62%
RNA splicing ( GO:0008380 )	YBR102C, YBR188C, YCR063W, YDR240C, YDR416W, YER013W, YGL120C, YGR006W, YGR278W, YMR213W, YOL102C, YPR178W	12 of 367 genes, 3.27%	140 of 6486 annotated genes, 2.16%
ion transport ( GO:0006811 )	YAL053W, YCL073C, YDR135C, YDR276C, YGL167C, YGR217W, YKL041W, YKL165C, YLR025W, YLR119W, YNL291C, YPR021C	12 of 367 genes, 3.27%	229 of 6486 annotated genes, 3.53%
transmembrane transport ( GO:0055085 )	YAL053W, YCL073C, YDR135C, YER060W, YJR117W, YLL024C, YLR090W, YML055W, YOL031C, YOR020C, YPL169C, YPR021C	12 of 367 genes, 3.27%	282 of 6486 annotated genes, 4.35%
RNA catabolic process ( GO:0006401 )	YAL021C, YDL126C, YGL048C, YGR006W, YKL023W, YLL013C, YLR154C, YNL004W, YNR024W, YOL139C, YOR166C, YPL190C	12 of 367 genes, 3.27%	152 of 6486 annotated genes, 2.34%
protein folding ( GO:0006457 )	YAL053W, YAL058W, YJR064W, YLL024C, YLR090W, YLR200W, YML130C, YMR200W, YMR214W, YOL088C, YOR020C	11 of 367 genes, 3.00%	98 of 6486 annotated genes, 1.51%
ribosomal large subunit biogenesis ( GO:0042273 )	YDL191W, YDR060W, YGL120C, YGR085C, YHR052W, YIL110W, YIR012W, YKR081C, YNL227C, YOR294W, YPR016C	11 of 367 genes, 3.00%	118 of 6486 annotated genes, 1.82%
protein lipidation ( GO:0006497 )	YDR126W, YDR182W, YDR302W, YDR434W, YGL084C, YGR216C, YKL165C, YLL031C, YLR459W, YMR281W, YNL038W	11 of 367 genes, 3.00%	45 of 6486 annotated genes, 0.69%
vacuole organization ( GO:0007033 )	YBR109C, YBR164C, YBR200W, YDR080W, YDR108W, YDR126W, YDR135C, YLR173W, YLR262C, YML097C, YOR014W	11 of 367 genes, 3.00%	101 of 6486 annotated genes, 1.56%
protein glycosylation ( GO:0006486 )	YBR015C, YBR205W, YDL232W, YDR245W, YDR414C, YEL002C, YER005W, YGL027C, YJL002C, YMR200W, YOR085W	11 of 367 genes, 3.00%	64 of 6486 annotated genes, 0.99%
nucleobase-containing compound transport ( GO:0015931 )	YAL053W, YDR335W, YER125W, YGR218W, YKL041W, YKL165C, YLL024C, YLR025W, YLR119W, YPL169C	10 of 367 genes, 2.72%	137 of 6486 annotated genes, 2.11%
organelle assembly ( GO:0070925 )	YBR164C, YDR108W, YEL061C, YJL081C, YJL187C, YKL048C, YLR173W, YLR262C, YOR014W, YPL209C	10 of 367 genes, 2.72%	112 of 6486 annotated genes, 1.73%
conjugation ( GO:0000746 )	YBR109C, YBR200W, YDR356W, YER125W, YJR090C, YJR117W, YLR110C, YLR330W, YOR208W, YPL179W	10 of 367 genes, 2.72%	121 of 6486 annotated genes, 1.87%
cytokinesis ( GO:0000910 )	YCR063W, YDR245W, YDR388W, YER133W, YIR006C, YKL048C, YLR330W, YNL084C, YOR014W, YPL209C	10 of 367 genes, 2.72%	96 of 6486 annotated genes, 1.48%
protein maturation ( GO:0051604 )	YDL040C, YDR080W, YGL045W, YJR010C-A, YJR070C, YJR117W, YLR065C, YML013W, YML055W, YOR030W	10 of 367 genes, 2.72%	86 of 6486 annotated genes, 1.33%
sporulation ( GO:0043934 )	YDR099W, YER133W, YER177W, YLR330W, YMR139W, YMR224C, YNL084C, YNL307C, YOL048C, YOR208W	10 of 367 genes, 2.72%	131 of 6486 annotated genes, 2.02%
regulation of transport ( GO:0051049 )	YDR126W, YER125W, YER133W, YER151C, YIL118W, YJR117W, YLR347C, YML055W, YNR051C, YPR181C	10 of 367 genes, 2.72%	94 of 6486 annotated genes, 1.45%
membrane fusion ( GO:0061025 )	YDL126C, YDR080W, YGR172C, YKL006C-A, YKL212W, YLR078C, YLR268W, YLR305C, YOL018C, YOR165W	10 of 367 genes, 2.72%	51 of 6486 annotated genes, 0.79%
cellular response to DNA damage stimulus ( GO:0006974 )	YBL051C, YBR173C, YBR274W, YDL003W, YDR099W, YER116C, YER133W, YER177W, YLR430W, YMR073C	10 of 367 genes, 2.72%	78 of 6486 annotated genes, 1.20%
telomere organization ( GO:0032200 )	YBR202W, YDL002C, YER092W, YER116C, YER133W, YGL133W, YMR179W, YMR224C, YPL157W	9 of 367 genes, 2.45%	134 of 6486 annotated genes, 2.07%
tRNA processing ( GO:0008033 )	YDL036C, YDL112W, YER125W, YGL091C, YLR430W, YOL102C, YPL157W, YPL169C, YPL190C	9 of 367 genes, 2.45%	118 of 6486 annotated genes, 1.82%
cytoplasmic translation ( GO:0002181 )	YDL191W, YDR382W, YGR085C, YLR344W, YNL067W, YOL139C, YOR096W, YPL079W, YPL090C	9 of 367 genes, 2.45%	197 of 6486 annotated genes, 3.04%
histone modification ( GO:0016570 )	YCL010C, YDL126C, YDR145W, YER133W, YER164W, YJL081C, YJR017C, YNL021W, YNL246W	9 of 367 genes, 2.45%	121 of 6486 annotated genes, 1.87%
DNA-templated transcription, termination ( GO:0006353 )	YBR121C, YBR143C, YBR245C, YER164W, YGL043W, YJR017C, YLR430W, YPL190C	8 of 367 genes, 2.18%	41 of 6486 annotated genes, 0.63%
DNA recombination ( GO:0006310 )	YBR202W, YDL002C, YDL003W, YDR318W, YER092W, YGL168W, YMR224C, YPL022W	8 of 367 genes, 2.18%	190 of 6486 annotated genes, 2.93%
monocarboxylic acid metabolic process ( GO:0032787 )	YER125W, YGL055W, YIR023W, YKL060C, YML081W, YMR272C, YOR126C	7 of 367 genes, 1.91%	127 of 6486 annotated genes, 1.96%
protein acylation ( GO:0043543 )	YCL010C, YDL040C, YDR126W, YDR145W, YER164W, YJL081C, YNL246W	7 of 367 genes, 1.91%	70 of 6486 annotated genes, 1.08%
nucleus organization ( GO:0006997 )	YBR109C, YDR356W, YJR017C, YKR019C, YLR347C, YMR179W, YPL157W	7 of 367 genes, 1.91%	96 of 6486 annotated genes, 1.48%
cell budding ( GO:0007114 )	YBR109C, YER133W, YIR006C, YKL048C, YKR020W, YMR200W, YNL084C	7 of 367 genes, 1.91%	58 of 6486 annotated genes, 0.89%
transcription by RNA polymerase I ( GO:0006360 )	YBR245C, YDR311W, YER148W, YER164W, YGL043W, YMR093W, YPL082C	7 of 367 genes, 1.91%	70 of 6486 annotated genes, 1.08%
nucleobase-containing small molecule metabolic process ( GO:0055086 )	YDR236C, YKL060C, YLR014C, YMR105C, YNL220W, YOR074C	6 of 367 genes, 1.63%	160 of 6486 annotated genes, 2.47%
cellular ion homeostasis ( GO:0006873 )	YBR036C, YDR515W, YEL031W, YER133W, YGL167C, YMR105C	6 of 367 genes, 1.63%	131 of 6486 annotated genes, 2.02%
ribosomal subunit export from nucleus ( GO:0000054 )	YER125W, YGR218W, YNL227C, YOR294W, YPL169C, YPR016C	6 of 367 genes, 1.63%	52 of 6486 annotated genes, 0.80%
pseudohyphal growth ( GO:0007124 )	YBR057C, YBR083W, YDR099W, YER177W, YKL048C, YOR030W	6 of 367 genes, 1.63%	76 of 6486 annotated genes, 1.17%
ribosomal small subunit biogenesis ( GO:0042274 )	YDR299W, YGL120C, YKL078W, YMR093W, YOR294W, YPL090C	6 of 367 genes, 1.63%	137 of 6486 annotated genes, 2.11%
ribosome assembly ( GO:0042255 )	YDR060W, YGR085C, YIL110W, YIR012W, YKR081C, YNL163C	6 of 367 genes, 1.63%	64 of 6486 annotated genes, 0.99%
regulation of translation ( GO:0006417 )	YAL021C, YDR515W, YIL110W, YLL013C, YOL139C	5 of 367 genes, 1.36%	207 of 6486 annotated genes, 3.19%
generation of precursor metabolites and energy ( GO:0006091 )	YDR099W, YER133W, YER177W, YKL060C, YMR105C	5 of 367 genes, 1.36%	80 of 6486 annotated genes, 1.23%
response to oxidative stress ( GO:0006979 )	YDR256C, YHR178W, YHR206W, YJR090C, YML127W	5 of 367 genes, 1.36%	103 of 6486 annotated genes, 1.59%
RNA modification ( GO:0009451 )	YBR057C, YDL036C, YDL112W, YGL091C, YPL157W	5 of 367 genes, 1.36%	177 of 6486 annotated genes, 2.73%
exocytosis ( GO:0006887 )	YBR102C, YDR126W, YIL118W, YPR032W, YPR055W	5 of 367 genes, 1.36%	47 of 6486 annotated genes, 0.72%
protein dephosphorylation ( GO:0006470 )	YER133W, YJR017C, YOR014W, YOR208W, YPL179W	5 of 367 genes, 1.36%	57 of 6486 annotated genes, 0.88%
organelle inheritance ( GO:0048308 )	YDR320C, YFR051C, YGL055W, YML097C, YPR055W	5 of 367 genes, 1.36%	55 of 6486 annotated genes, 0.85%
sno(s)RNA processing ( GO:0043144 )	YKR002W, YLR430W, YPL190C, YPR178W	4 of 367 genes, 1.09%	45 of 6486 annotated genes, 0.69%
transcription by RNA polymerase III ( GO:0006383 )	YBL008W, YER148W, YGL043W, YKL144C	4 of 367 genes, 1.09%	45 of 6486 annotated genes, 0.69%
cell morphogenesis ( GO:0000902 )	YBR200W, YER125W, YER133W, YKL048C	4 of 367 genes, 1.09%	28 of 6486 annotated genes, 0.43%
response to starvation ( GO:0042594 )	YKL048C, YKR019C, YLR173W	3 of 367 genes, 0.82%	61 of 6486 annotated genes, 0.94%
response to osmotic stress ( GO:0006970 )	YAL053W, YER151C, YIL153W	3 of 367 genes, 0.82%	68 of 6486 annotated genes, 1.05%
tRNA aminoacylation for protein translation ( GO:0006418 )	YBR121C, YDR341C, YPL160W	3 of 367 genes, 0.82%	36 of 6486 annotated genes, 0.56%
regulation of DNA metabolic process ( GO:0051052 )	YDL126C, YDR310C, YPL157W	3 of 367 genes, 0.82%	94 of 6486 annotated genes, 1.45%
cellular amino acid metabolic process ( GO:0006520 )	YDR173C, YIR023W, YJR024C	3 of 367 genes, 0.82%	155 of 6486 annotated genes, 2.39%
response to heat ( GO:0009408 )	YER133W, YGR086C	2 of 367 genes, 0.54%	53 of 6486 annotated genes, 0.82%
lipid transport ( GO:0006869 )	YMR060C, YMR102C	2 of 367 genes, 0.54%	70 of 6486 annotated genes, 1.08%
invasive growth in response to glucose limitation ( GO:0001403 )	YBR083W, YGL045W	2 of 367 genes, 0.54%	54 of 6486 annotated genes, 0.83%
protein alkylation ( GO:0008213 )	YIL110W, YJR017C	2 of 367 genes, 0.54%	53 of 6486 annotated genes, 0.82%
oligosaccharide metabolic process ( GO:0009311 )	YKL048C, YMR105C	2 of 367 genes, 0.54%	43 of 6486 annotated genes, 0.66%
peroxisome organization ( GO:0007031 )	YGR168C, YKR001C	2 of 367 genes, 0.54%	50 of 6486 annotated genes, 0.77%
transposition ( GO:0032196 )	YBR083W, YER148W	2 of 367 genes, 0.54%	112 of 6486 annotated genes, 1.73%
carbohydrate transport ( GO:0008643 )	YGL084C	1 of 367 genes, 0.27%	36 of 6486 annotated genes, 0.56%
translational initiation ( GO:0006413 )	YOL139C	1 of 367 genes, 0.27%	61 of 6486 annotated genes, 0.94%
vitamin metabolic process ( GO:0006766 )	YPR121W	1 of 367 genes, 0.27%	52 of 6486 annotated genes, 0.80%
mitochondrial translation ( GO:0032543 )	YBR121C	1 of 367 genes, 0.27%	167 of 6486 annotated genes, 2.57%
amino acid transport ( GO:0006865 )	YPR021C	1 of 367 genes, 0.27%	44 of 6486 annotated genes, 0.68%
translational elongation ( GO:0006414 )	YGL110C	1 of 367 genes, 0.27%	333 of 6486 annotated genes, 5.13%
cellular respiration ( GO:0045333 )	YLL013C	1 of 367 genes, 0.27%	89 of 6486 annotated genes, 1.37%

## Sheet: S8 Worm Aβ wormcat
Promoting genes (deletion/reduction suppresses AD phenotypes and/or overexpression enhances AD phenotypes )
Sequence.ID	Wormbase.ID	Gene	Category.1	Category.2	Category.3	Automated.Description
B0250.1	WBGene00004413	rpl-2	Ribosome	Ribosome: subunit	Ribosome: subunit	rpl-2 is an ortholog of human RPL8 (ribosomal protein L8)\; is predicted to have rRNA binding activity.
B0393.1	WBGene00004469	rps-0	Ribosome	Ribosome: subunit	Ribosome: subunit	rps-0 is an ortholog of human RPSA\; is predicted to be a structural constituent of ribosome\; is expressed in several tissues, including the alimentary system, the hypodermis, the muscular system, the nervous system, and the tail.
B0464.1	WBGene00001094	dars-1	Non-coding RNA	Non-coding RNA: tRNA	Non-coding RNA: tRNA: production	dars-1 is an ortholog of human DARS (aspartyl-tRNA synthetase)\; is predicted to have ATP binding activity, aspartate-tRNA ligase activity, and nucleic acid binding activity.
C06H2.1	WBGene00007385	atp-5	Metabolism	Metabolism: mitochondria	Metabolism: mitochondria: complex V	atp-5 is an ortholog of human ATP5PD (ATP synthase peripheral stalk subunit d)\; is predicted to have proton transmembrane transporter activity.
C09H10.2	WBGene00004454	rpl-36.A	Ribosome	Ribosome: subunit	Ribosome: subunit	rpl-36.A is an ortholog of human RPL36A (ribosomal protein L36a) and RPL36AL (ribosomal protein L36a like)\; is predicted to be a structural constituent of ribosome.
C13B9.3	WBGene00015734	copd-1	Trafficking	Trafficking: ER/Golgi	Trafficking: ER/Golgi: COP I	copd-1 is an ortholog of human ARCN1\; is expressed in several tissues, including the alimentary system, the muscular system, the nervous system, and the reproductive system\; human ARCN1 exhibits RNA binding activity.
C16A3.9	WBGene00004482	rps-13	Ribosome	Ribosome: subunit	Ribosome: subunit	rps-13 is an ortholog of human RPS13 (ribosomal protein S13)\; is predicted to be a structural constituent of ribosome.
C23G10.3	WBGene00004472	rps-3	Ribosome	Ribosome: subunit	Ribosome: subunit	rps-3 is an ortholog of human RPS3 (ribosomal protein S3)\; is predicted to have RNA binding activity.
C23G10.4	WBGene00004459	rpn-2	Proteolysis proteasome	Proteolysis proteasome: 19S	Proteolysis proteasome: 19S	rpn-2 is an ortholog of human PSMD1 (proteasome 26S subunit, non-ATPase 1)\; exhibits protein kinase C binding activity\; localizes to the cell cortex, intracellular organelle, and plasma membrane\; is expressed in the intestine.
C27A2.2	WBGene00004434	rpl-22	Ribosome	Ribosome: subunit	Ribosome: subunit	rpl-22 is an ortholog of human RPL22 (ribosomal protein L22) and RPL22L1\; is predicted to be a structural constituent of ribosome.
C27C12.2	WBGene00007772	egrh-1	Transcription factor	Transcription factor: ZF	Transcription factor: ZF	egrh-1 is an ortholog of human EGR3 (early growth response 3), EGR1 (early growth response 1), and EGR4 (early growth response 4)\; is predicted to have nucleic acid binding activity\; is involved in negative regulation of MAP kinase activity, negative regulation of oocyte maturation, and negative regulation of ovulation\; localizes to the nucleus and perinuclear region of cytoplasm\; is expresse…
C30A5.3	WBGene00016238	mob-4	Unassigned	Unassigned	Unassigned	mob-4 is an ortholog of human MOB4 (MOB 4, phocein)\; is predicted to have metal ion binding activity.
C32E8.10	WBGene00006751	unc-11	Trafficking	Trafficking: endocytosis	Trafficking: endocytosis: clathrin	unc-11 is an ortholog of human PICALM and SNAP91\; is predicted to have 1-phosphatidylinositol binding activity and clathrin binding activity\; is involved in several processes, including endocytosis, locomotion, and positive regulation of necrotic cell death\; localizes to the clathrin-coated pit and presynaptic membrane\; is expressed in the coelomocyte, the intestine, the somatic nervous syste…
C34E10.6	WBGene00000229	atp-2	Metabolism	Metabolism: mitochondria	Metabolism: mitochondria: complex V	atp-2 is an ortholog of human ATP5F1B (ATP synthase F1 subunit beta)\; exhibits protein domain specific binding activity\; is involved in several processes, including dauer larval development, defecation, and defense response to Gram-negative bacterium\; localizes to the mitochondrion and non-motile cilium\; is expressed in several tissues, including the alimentary system, the excretory cell, the…
C39F7.4	WBGene00004266	rab-1	Signaling	Signaling: small GTPase	Signaling: small GTPase: Rab	rab-1 is an ortholog of human RAB1A (RAB1A, member RAS oncogene family) and RAB1B (RAB1B, member RAS oncogene family)\; is predicted to have GTP binding activity and GTPase activity\; is expressed in several tissues, including the alimentary system, the epithelial system, the muscular system, the nervous system, and the reproductive system.
C40H1.4	WBGene00001242	elo-4	Metabolism	Metabolism: lipid	Metabolism: lipid: fatty acid	elo-4 is an ortholog of human ELOVL3 and ELOVL6\; is predicted to have transferase activity, transferring acyl groups other than amino-acyl groups.
C41C4.7	WBGene00008052	ctns-1	Transmembrane transport	Transmembrane transport: amino acid	Transmembrane transport: amino acid	ctns-1 is an ortholog of human CTNS (cystinosin, lysosomal cystine transporter)\; is predicted to have L-amino acid efflux transmembrane transporter activity\; is involved in L-cystine transport, lysosome organization, and phagocytosis\; localizes to the lysosomal membrane\; is used to study cystinosis\; human orthologs of this gene are implicated in cystinosis.
C46G7.1	WBGene00016721	C46G7.1	mRNA functions	mRNA functions: processing	mRNA functions: processing: nuclease	C46G7.1 is an ortholog of human RNASEK\; is predicted to have endoribonuclease activity.
C47E12.5	WBGene00006699	uba-1	Proteolysis proteasome	Proteolysis proteasome: E1	Proteolysis proteasome: E1	uba-1 is an ortholog of human UBA1 (ubiquitin like modifier activating enzyme 1)\; is predicted to have ATP binding activity and ubiquitin-like modifier activating enzyme activity\; is involved in several processes, including embryo development, gamete generation, and nematode larval development\; localizes to the nucleus\; is expressed in several tissues, including anterior hypodermis, the alime…
C49F5.1	WBGene00008205	sams-1	Metabolism	Metabolism: 1CC	Metabolism: 1CC: methionine	sams-1 is an ortholog of human MAT1A and MAT2A\; is predicted to have ATP binding activity, metal ion binding activity, and methionine adenosyltransferase activity\; is involved in negative regulation of lipid storage\; is expressed in the body wall musculature, the dorsal nerve cord, and the ventral nerve cord.
C50C3.6	WBGene00004187	prp-8	mRNA functions	mRNA functions: processing	mRNA functions: processing: snRNP	prp-8 is an ortholog of human PRPF8 (pre-mRNA processing factor 8)\; is predicted to have U5 snRNA binding activity and U6 snRNA binding activity\; is expressed in the germ line, the intestine, and the pharynx\; is used to study retinitis pigmentosa\; human orthologs of this gene are implicated in retinitis pigmentosa 13.
C52E4.4	WBGene00004501	rpt-1	Proteolysis proteasome	Proteolysis proteasome: 19S	Proteolysis proteasome: 19S	rpt-1 is an ortholog of human PSMC2 (proteasome 26S subunit, ATPase 2)\; is predicted to have ATPase activity.
C55B6.2	WBGene00001025	dnj-7	Stress response	Stress response: ER	Stress response: ER	dnj-7 is an ortholog of human DNAJC3 (DnaJ heat shock protein family (Hsp40) member C3)\; is predicted to have misfolded protein binding activity and protein kinase inhibitor activity\; is involved in endoplasmic reticulum unfolded protein response\; is expressed in the body wall musculature, the head, the pharynx, and the reproductive system.
CD4.6	WBGene00003927	pas-6	Proteolysis proteasome	Proteolysis proteasome: 20S	Proteolysis proteasome: 20S	pas-6 is an ortholog of human PSMA1 (proteasome subunit alpha 1)\; is predicted to have threonine-type endopeptidase activity.
D1054.15	WBGene00006481	plrg-1	mRNA functions	mRNA functions: processing	mRNA functions: processing: splicing	plrg-1 is an ortholog of human PLRG1 (pleiotropic regulator 1)\; is expressed in the head, the intestine, the nervous system, and the tail\; is predicted to encode a protein with the following domains: WD40 repeat, WD40\/YVTN repeat-like-containing domain superfamily, G-protein beta WD-40 repeat, and WD40-repeat-containing domain superfamily.
D2024.1	WBGene00017050	D2024.1	Cytoskeleton	Cytoskeleton: microtubule	Cytoskeleton: microtubule: tau tubulin kinase	D2024.1 is an ortholog of human CTD-2116N17.1, TTBK1 (tau tubulin kinase 1), and TTBK2\; is predicted to have ATP binding activity and protein kinase activity.
D2085.3	WBGene00008428	eif-2Bepsilon	Ribosome	Ribosome: EIF	Ribosome: EIF	eif-2Bepsilon is an ortholog of human EIF2B5\; is predicted to have translation initiation factor activity\; is expressed in several tissues, including the alimentary system, the hypodermis, the muscular system, the nervous system, and the reproductive system\; human orthologs of this gene are implicated in leukoencephalopathy with vanishing white matter.
F09G2.4	WBGene00017313	cpsf-2	mRNA functions	mRNA functions: processing	mRNA functions: processing: polyadenylation	cpsf-2 is an ortholog of human CPSF2\; is predicted to have RNA binding activity\; is expressed in the anal depressor muscle, the body wall musculature, the hypodermis, and the pharynx.
F10B5.1	WBGene00004421	rpl-10	Ribosome	Ribosome: subunit	Ribosome: subunit	rpl-10 is an ortholog of human RPL10 (ribosomal protein L10) and RPL10L (ribosomal protein L10 like)\; is predicted to be a structural constituent of ribosome\; is expressed in several tissues, including the alimentary system, the epithelial system, the excretory cell, the head, and the muscular system.
F17C8.5	WBGene00006661	twk-6	Transmembrane transport	Transmembrane transport: potassium channel	Transmembrane transport: potassium channel	twk-6 is predicted to have potassium channel activity\; is expressed in several tissues, including the alimentary system, the hypodermis, the muscular system, the nervous system, and the reproductive system.
F20B6.2	WBGene00006921	vha-12	Lysosome	Lysosome: Vacuolar ATPase	Lysosome: Vacuolar ATPase	vha-12 is an ortholog of human ATP6V1B1 (ATPase H+ transporting V1 subunit B1) and ATP6V1B2 (ATPase H+ transporting V1 subunit B2)\; is predicted to have ATP binding activity and hydrolase activity\; is involved in several processes, including cell death, cell-cell adhesion, and positive regulation of programmed cell death\; is expressed in several tissues, including the alimentary system, the ep…
F22B5.2	WBGene00001230	eif-3.G	Ribosome	Ribosome: EIF	Ribosome: EIF	eif-3.G is an ortholog of human EIF3G\; is predicted to have translation initiation factor activity\; is expressed in the germ line.
F26D10.3	WBGene00002005	hsp-1	Stress response	Stress response: heat	Stress response: heat	hsp-1 is an ortholog of human HSPA8 (heat shock protein family A (Hsp70) member 8)\; exhibits ATPase activity\; is involved in determination of adult lifespan, response to heat, and retrograde transport, endosome to Golgi\; localizes to the cytosol and nucleus\; is expressed in the alimentary system, the digestive tract, the excretory cell, the germ line, and the muscular system.
F28C6.7	WBGene00004440	rpl-26	Ribosome	Ribosome: subunit	Ribosome: subunit	rpl-26 is an ortholog of human RPL26 (ribosomal protein L26) and RPL26L1 (ribosomal protein L26 like 1)\; is predicted to be a structural constituent of ribosome.
F29G9.3	WBGene00000159	aps-1	Development	Development: general	Development: general	aps-1 is an ortholog of human AP1S1 (adaptor related protein complex 1 subunit sigma 1) and AP1S2 (adaptor related protein complex 1 subunit sigma 2)\; is predicted to have clathrin binding activity\; is involved in apical protein localization\; human orthologs of this gene are implicated in MEDNIK syndrome.
F36A4.7	WBGene00000123	ama-1	Transcription: general machinery	Transcription: general machinery: RNA Pol II	Transcription: general machinery: RNA Pol II: subunit	ama-1 is an ortholog of human POLR2A (RNA polymerase II subunit A)\; contributes to RNA polymerase II activity\; is involved in several processes, including embryo development, gastrulation, and mRNA transcription by RNA polymerase II\; localizes to the nucleus and transcriptionally active chromatin\; is expressed in several tissues, including the ABplapappp, the ABplappaaa, the germline precurso…
F42D1.3	WBGene00009629	sprr-2	Signaling	Signaling: heteromeric G protein	Signaling: heteromeric G protein: receptor	sprr-2 is predicted to have G protein-coupled peptide receptor activity.
F43D9.3	WBGene00009654	sly-1	Trafficking	Trafficking: ER/Golgi	Trafficking: ER/Golgi: COP I	sly-1 is an ortholog of human SCFD1\; is predicted to encode a protein with the following domains: Sec1-like protein, Sec1-like, domain 2, and Sec1-like superfamily.
F46E10.1	WBGene00018488	acs-1	Metabolism	Metabolism: lipid	Metabolism: lipid: fatty acid	acs-1 is an ortholog of human ACSF2 (acyl-CoA synthetase 2)\; is predicted to have catalytic activity\; is involved in establishment or maintenance of epithelial cell apical\/basal polarity\; is expressed in the intestine, the nervous system, and the somatic gonad.
F53E10.6	WBGene00018762	F53E10.6	Ribosome	Ribosome: biogenesis	Ribosome: biogenesis	F53E10.6 is an ortholog of human RRP15\; is expressed in several tissues including the body wall musculature and the gonad\; is predicted to encode a protein with the following domain: Ribosomal RNA-processing protein 15.
F54E7.2	WBGene00004481	rps-12	Ribosome	Ribosome: subunit	Ribosome: subunit	rps-12 is an ortholog of human RPS12 (ribosomal protein S12)\; is predicted to be a structural constituent of ribosome.
F55A11.2	WBGene00006373	syx-5	Trafficking	Trafficking: vesicle targeting/fusion	Trafficking: vesicle targeting/fusion: SNARE	syx-5 is an ortholog of human STX5 (syntaxin 5)\; is expressed in several tissues, including the excretory gland cell, the hypodermis, the muscular system, the nervous system, and the reproductive system\; human STX5 exhibits SNAP receptor activity and protein N-terminus binding activity.
[truncated: 81 more rows]

## Sheet: S9 Worm Tau wormcat
Promoting genes (deletion/reduction suppresses AD phenotypes and/or overexpression enhances AD phenotypes )
[truncated: 92 more rows]

## Sheet: S10 Fly Aβ GLAD 
Promoting genes (deletion/reduction/LOF suppresses AD phenotypes and/or overexpression/GOF enhances AD phenotypes )
[truncated: 123 more rows]

[truncated: 2 more sheets: S11 Fly Tau GLAD , S12 Fly GO]
